# Supplementary material for: Genomic prediction of celiac disease targeting HLA-positive individuals
Source: Genome Med. 2015 Jul 16;7(1):72. doi: 10.1186/s13073-015-0196-5 (PMC4523954; doi:10.1186/s13073-015-0196-5)
Supplement: Additional file 2: — The GRS-DQ2.5 score, in terms of SNP ID, reference allele, and weight. (TXT 50 kb) [file 13073_2015_196_MOESM2_ESM.txt]

rs7765379 C -0.09884
rs9357152 C -0.05133
rs9368699 G -0.05019
rs9275224 C -0.04573
rs2856705 A 0.04141
rs2858308 T 0.04069
rs6457617 A -0.03867
rs6906662 T -0.03717
rs5000634 G -0.0289
rs6910071 C -0.02823
rs2854050 T -0.02614
rs7775228 G 0.0251
rs6135395 G 0.02384
rs2301226 A -0.02343
rs660895 G -0.02262
rs12564407 G -0.02181
rs2978083 T -0.02173
rs13132933 G -0.02133
rs2395175 T -0.02062
rs11581805 C -0.01955
rs204999 T -0.01896
rs17284897 T 0.01875
rs16978324 A 0.0187
rs12324270 C -0.01823
rs3099844 T 0.01822
rs16941437 T -0.01808
rs4686709 C -0.01762
rs11981156 T 0.01644
rs2071469 T -0.01607
rs3129763 C -0.01535
rs11985037 T -0.01512
rs17144110 A -0.01508
rs1559810 T 0.01473
rs12201472 T -0.01457
rs9851967 T -0.01452
rs2942067 G 0.01447
rs3130696 G -0.01429
rs11221332 A 0.01354
rs429916 A 0.01354
rs2162610 C 0.01354
rs2044124 T -0.01353
rs11221335 C 0.0135
rs9277554 A 0.01335
rs2856997 T -0.01324
rs6941112 A -0.01308
rs7431578 C 0.01305
rs2395349 T -0.01302
rs13091753 A 0.01302
rs13151961 C -0.01278
rs9326958 G -0.01259
rs987870 C 0.01248
rs1540528 T 0.0124
rs13076312 C -0.01231
rs2029574 G 0.01214
rs1894406 A -0.01207
rs16897092 G 0.01181
rs6839195 T 0.01147
rs12218978 T 0.01132
rs653178 C 0.0113
rs7649848 A -0.01123
rs12148472 G 0.0112
rs9277912 A -0.01119
rs2532547 A -0.01118
rs1564328 A 0.01116
rs10900855 A 0.01112
rs11654648 T 0.01108
rs3129941 T 0.01099
rs1464510 G -0.01096
rs1076514 T 0.01091
rs7655799 G 0.01084
rs17044246 G 0.01081
rs2734583 G 0.0107
rs6840978 A -0.01065
rs4713610 C -0.01064
rs12086216 T -0.01058
rs17318582 C -0.01056
rs1649983 A -0.01042
rs12216522 G 0.01036
rs2064478 T 0.01036
rs8011654 G 0.01031
rs1008570 G 0.01031
rs526282 G 0.01018
rs13204742 A -0.01016
rs2473520 T -0.01003
rs759382 G 0.01003
rs1051533 A 0.01
rs2982712 G -0.00998
rs1468791 A 0.00995
rs3117230 C 0.00988
rs13209234 T -0.00985
rs2849015 G -0.00981
rs11872939 T 0.00981
rs9397961 G -0.00966
rs2818294 G -0.00965
rs17437369 A 0.0096
rs7734102 T 0.0095
rs204990 C -0.00944
rs917997 A 0.00942
rs1738074 T 0.00942
rs9276502 C 0.00938
rs4585457 T 0.00937
rs404890 C -0.00937
rs3184504 T 0.00934
rs11851414 G 0.00933
rs12725332 A -0.00926
rs2523769 G -0.00899
rs3734166 T 0.00897
rs10798176 C -0.00895
rs13098911 T 0.00894
rs4984460 C -0.0089
rs299948 T -0.00883
rs1901995 G 0.00877
rs7021889 G 0.00872
rs17219303 A -0.00872
rs4690187 T -0.0087
rs10023533 T -0.0086
rs2327832 C 0.0086
rs2844480 A -0.00858
rs10484828 A -0.00857
rs17810546 G 0.00855
rs6885306 A -0.00834
rs10180671 C 0.00832
rs2523790 G -0.00831
rs12813102 C 0.00821
rs3774867 A 0.00816
rs204991 A -0.00811
rs212402 G 0.0081
rs7631551 T 0.00807
rs1323292 G -0.00802
rs4767301 A 0.00795
rs1354329 T 0.00795
rs11638486 A 0.00783
rs10110940 G 0.00782
rs10402666 T -0.00781
rs6100044 A -0.00772
rs3920986 C 0.00761
rs10843576 T 0.00751
rs2834512 T 0.00751
rs1487504 T -0.0075
rs9650192 T -0.0074
rs17589981 G 0.00738
rs11655786 T -0.00736
rs7523907 G -0.00735
rs1063355 A -0.00731
rs6453065 A -0.00728
rs2004484 G -0.00722
rs1002658 T -0.00721
rs6933404 C 0.0072
rs2816316 C -0.00717
rs6863289 C -0.00717
rs11680457 G 0.00715
rs17054788 T 0.00714
rs2971970 A -0.00712
rs1773245 A 0.00705
rs589217 C -0.00703
rs735455 T -0.00703
rs887653 T 0.007
rs10491182 C 0.00697
rs2882826 T 0.00691
rs2272128 C 0.00688
rs17072702 G 0.00686
rs8099153 T 0.00686
rs224612 A -0.00684
rs12140465 C 0.0068
rs4573661 T -0.00675
rs1482611 G 0.00666
rs479536 T 0.00666
rs7527726 A -0.00662
rs856055 C 0.0066
rs7845393 A -0.00657
rs2179129 C 0.00653
rs1426715 T -0.00651
rs16832173 G 0.00649
rs1378833 A 0.00649
rs8059366 G -0.00644
rs6780295 A -0.00642
rs941321 T -0.0064
rs12713430 T -0.00639
rs2364482 G -0.00638
rs9882341 G -0.00635
rs7633882 A 0.00633
rs4688136 A -0.0063
rs17149227 C 0.0063
rs7756516 A -0.00629
rs10244937 A 0.00622
rs762472 A -0.00621
rs1930564 C 0.0062
rs10495392 C -0.0062
rs872071 G -0.00615
rs1923123 T -0.00615
rs17142558 G 0.00615
rs10882037 G 0.00613
rs17274750 G 0.00612
rs2984920 T -0.00611
rs6785153 G -0.0061
rs2351765 A 0.00609
rs1772415 T 0.00608
rs2611249 C -0.00608
rs2250092 C 0.00604
rs7651446 A -0.006
rs4303727 G -0.00599
rs9276472 G 0.00598
rs2446200 A 0.00597
rs9676648 C 0.00596
rs1889548 T -0.00596
rs11999938 T 0.00595
rs2239196 A -0.00595
rs13210132 C -0.00594
rs11136346 G 0.00593
rs1403507 G -0.0059
rs7699715 T 0.00589
rs11783882 T -0.00588
rs10807113 A -0.00587
rs10498635 T -0.00581
rs13081814 G 0.00581
rs9266395 T -0.0058
rs9842160 A -0.0058
rs12779178 A -0.00578
rs11067155 A 0.00578
rs4296166 A -0.00576
rs11686546 C 0.00575
rs592243 C 0.00571
rs3134942 A 0.0057
rs2267647 T 0.0057
rs17304375 C -0.00568
rs7098403 C -0.00567
rs16956486 G 0.00566
rs540519 A -0.00564
rs347142 G 0.00562
rs17683483 A -0.00561
rs7395319 G 0.00559
rs829418 A 0.00558
rs6478740 C 0.00556
rs9266409 C -0.00556
rs1341278 G -0.00554
rs7046290 C -0.00554
rs2247891 G 0.00554
rs2056626 C -0.00553
rs7201597 A 0.00551
rs11749231 C -0.0055
rs17197114 C -0.0055
rs618019 T 0.00549
rs10459624 G 0.00548
rs3871520 A 0.00546
rs7103328 G 0.00546
rs4308478 G 0.00546
rs2417022 G 0.00545
rs10009456 A 0.00545
rs11002600 G 0.00544
rs12568891 G 0.00544
rs7689246 G 0.00542
rs7738609 T -0.00541
rs10848623 G 0.0054
rs7770216 A -0.0054
rs2178192 T -0.00539
rs8126847 G 0.00536
rs1992045 T -0.00535
rs9391858 G -0.00534
rs2345724 G 0.00533
rs11079203 A 0.0053
rs1716010 G 0.00529
rs7077467 G -0.00523
rs8035542 T -0.00523
rs1538242 C -0.00522
rs12898600 T 0.0052
rs11825217 A 0.00519
rs10744557 A 0.00518
rs1502638 T 0.00516
rs6771354 T 0.00515
rs6969700 A -0.00512
rs10489033 C 0.0051
rs6964003 G -0.0051
rs1959133 T 0.0051
rs7945554 A 0.00506
rs828618 T -0.00505
rs10948693 A 0.00504
rs13012494 C 0.00504
rs1266071 A -0.00501
rs1893592 G -0.00501
rs3131296 A 0.00496
rs12776250 G -0.00495
rs11110390 A -0.00493
rs1246386 C 0.00493
rs9893651 A -0.00493
rs3129962 A 0.00492
rs8025412 G 0.00492
rs1794282 T 0.00492
rs12177980 A -0.00491
rs7860482 T 0.00491
rs6068023 T 0.0049
rs13199787 T -0.00488
rs39848 G -0.00485
rs7711546 A -0.00485
rs12665573 A -0.00483
rs6895902 T 0.00481
rs709303 T -0.00481
rs6461387 A 0.0048
rs12422005 G 0.0048
rs7265754 A -0.00479
rs7774954 T 0.00478
rs9381336 G -0.00476
rs641455 A 0.00476
rs10022199 T -0.00475
rs7223325 G 0.00475
rs9862314 C 0.00473
rs2500271 C 0.00472
rs12423069 G 0.00472
rs16913066 T 0.00471
rs3806839 G -0.0047
rs645056 A 0.00469
rs9811792 C 0.00469
rs4607599 A -0.00469
rs3094170 A 0.00468
rs16932710 G -0.00466
rs2033751 G -0.00466
rs1270942 G 0.00465
rs6414164 A 0.00464
rs2864700 G 0.00464
rs11601325 A -0.00464
rs6090314 T 0.00463
rs6986529 T -0.00463
rs4703164 C 0.00461
rs10774486 G -0.0046
rs1242479 G 0.0046
rs1426271 C 0.00459
rs9258218 A -0.00458
rs2060112 A -0.00458
rs1447398 G 0.00456
rs10229709 A 0.00455
rs3827392 C -0.00455
rs10937063 A -0.00455
rs7340612 T 0.00455
rs12496664 G 0.00454
rs6933050 G -0.00454
rs12898704 A -0.00454
rs8027604 C 0.00449
rs13224811 T 0.00448
rs13189284 A -0.00446
rs16839450 T -0.00446
rs4623203 T -0.00445
rs673567 G -0.00444
rs2030001 G 0.00443
rs10090764 T 0.00441
rs1014968 A 0.00441
rs7073095 C -0.00441
rs12108156 G -0.00439
rs4908830 G -0.00439
rs677592 G 0.00436
rs7173216 T 0.00434
rs11653487 C 0.00433
rs8026827 T 0.00432
rs6708488 G 0.00432
rs10935125 T -0.00431
rs10426695 C 0.00431
rs619460 G -0.0043
rs9908046 T -0.00429
rs3130252 C 0.00428
rs10111484 A 0.00428
rs2266630 C 0.00427
rs7922927 G -0.00423
rs1316368 C 0.00423
rs17501521 A -0.00422
rs10148442 A -0.00421
rs10505887 C -0.00421
rs887656 T 0.00421
rs518673 A -0.0042
rs381466 C 0.0042
rs7661647 A 0.00419
rs4072465 A 0.00417
rs7094544 A -0.00415
rs12990441 A 0.00415
rs2058244 T -0.00414
rs2129446 A 0.00413
rs17344132 C -0.00411
rs1865550 C 0.0041
rs12061304 G -0.0041
rs10975841 A -0.0041
rs1772408 A 0.00409
rs7775397 C 0.00409
rs10438027 A 0.00408
rs10903118 T -0.00408
rs2163196 A -0.00406
rs9423393 G -0.00404
rs1392949 T -0.00402
rs10098764 A 0.00401
rs3134947 G -0.00401
rs2889090 A 0.00401
rs4903794 G -0.00401
rs6743162 C 0.00401
rs3134945 G -0.00401
rs1518263 T -0.00401
rs6846231 T 0.004
rs4392977 G -0.004
rs224619 T 0.00399
rs2298428 T 0.00399
rs11674025 A -0.00399
rs1323299 A -0.00399
rs6430552 A 0.00399
rs1465164 T -0.00398
rs10022745 A -0.00398
rs856135 G 0.00398
rs2201965 C 0.00395
rs1443671 G 0.00395
rs10083154 T -0.00394
rs10970502 T 0.00393
rs2194161 C 0.00392
rs11038229 G 0.00392
rs7254627 T 0.00392
rs3128917 C 0.00391
rs3117222 T 0.00391
rs1539468 C 0.00391
rs9915812 C 0.0039
rs9314227 G -0.00389
rs1390630 A 0.00388
rs10510883 T -0.00388
rs7189522 T 0.00385
rs29234 G -0.00385
rs4894432 C 0.00385
rs8003691 A -0.00384
rs1324433 T 0.00384
rs6080044 A -0.00383
rs7617168 C -0.00383
rs11952757 A 0.0038
rs396090 T -0.0038
rs8037669 A 0.00379
rs13106124 A 0.00379
rs4910851 A 0.00377
rs17620389 G 0.00376
rs4411334 T -0.00374
rs7653174 A -0.00374
rs13238736 A -0.00374
rs988543 C 0.00374
rs6570838 C -0.00371
rs7032626 C -0.00371
rs2748081 G 0.0037
rs451375 A -0.00369
rs12434438 C 0.00369
rs6498771 T 0.00368
rs2338890 T 0.00368
rs9290412 A 0.00368
rs17049735 A -0.00367
rs7803705 C 0.00366
rs13297637 G 0.00366
rs991794 G -0.00364
rs9957928 C 0.00363
rs11063642 A -0.00363
rs4540637 C 0.00363
rs11066188 T 0.00362
rs17197107 C -0.00362
rs4752656 C 0.00361
rs7659100 G -0.00361
rs4772068 C 0.00361
rs582804 A 0.00359
rs3732179 T -0.00358
rs6473743 C 0.00358
rs3813583 G 0.00358
rs1517347 G -0.00357
rs2175324 G 0.00357
rs9819226 T 0.00356
rs1492885 C 0.00354
rs7785892 C 0.00354
rs181860 G 0.00354
rs7683477 C -0.00354
rs16908013 T 0.00353
rs12615669 A -0.00353
rs10934891 G -0.00352
rs203438 A -0.00352
rs3094014 A 0.00351
rs477558 G 0.0035
rs6991234 A -0.0035
rs524599 G 0.00348
rs17699546 G -0.00346
rs1396205 C 0.00346
rs6478792 T -0.00346
rs17621204 G -0.00346
rs9846711 A -0.00346
rs2523674 A -0.00345
rs11203172 A -0.00344
rs1476914 C 0.00344
rs6504218 T -0.00343
rs1378942 G 0.00342
rs11466619 G 0.0034
rs4809889 C -0.0034
rs17472220 T -0.00339
rs11664429 T -0.00339
rs1394466 A 0.00339
rs905426 T 0.00337
rs4697648 T 0.00336
rs11261073 T -0.00336
rs3214047 C 0.00335
rs10934493 A -0.00335
rs11754146 T 0.00335
rs9966745 A -0.00334
rs10752197 C 0.00334
rs650464 C -0.00333
rs6441713 G 0.00333
rs6729702 A 0.00332
rs753725 C -0.00332
rs6029143 A -0.00331
rs614004 G 0.0033
rs558702 T 0.0033
rs2851798 T -0.0033
rs2838522 C -0.00328
rs17599667 C -0.00327
rs4941178 A -0.00327
rs17337965 C -0.00327
rs6968464 T -0.00327
rs6797049 A 0.00326
rs2116649 T 0.00325
rs460380 C 0.00325
rs1056517 G -0.00324
rs853275 T 0.00323
rs12196758 G -0.00322
rs2515466 T -0.00322
rs4693188 T -0.00321
rs13015714 G 0.00321
rs8082943 A -0.00321
rs4741986 G 0.0032
rs10520607 T 0.0032
rs12089733 C -0.0032
rs9463802 C 0.0032
rs3796479 T -0.00318
rs8137939 T 0.00318
rs4866470 T 0.00318
rs6823507 C 0.00318
rs12338903 C 0.00317
rs1558164 C 0.00317
rs7178111 C -0.00317
rs11604650 T -0.00316
rs540909 T 0.00315
rs4772700 A -0.00315
rs1046089 C -0.00314
rs11466612 G 0.00314
rs9533660 A -0.00313
rs4558269 T 0.00312
rs201053 G 0.00312
rs10507333 T -0.00312
rs7215470 C -0.00311
rs6685345 A -0.00311
rs2184559 G -0.0031
rs2152284 T -0.0031
rs343470 G -0.0031
rs4696433 T 0.0031
rs3941369 A 0.00309
rs17041255 C 0.00308
rs3799260 C -0.00308
rs6801198 C 0.00308
rs2569879 G -0.00307
rs136867 C -0.00307
rs1465643 C -0.00307
rs6537885 T -0.00306
rs12927773 A -0.00305
rs2886326 T 0.00305
rs9388761 G 0.00304
rs1869999 T -0.00303
rs3135050 A 0.00302
rs339061 T -0.00302
rs7642216 C 0.00302
rs12974686 T -0.00301
rs923370 G 0.00301
rs2272115 A 0.00301
rs2302264 T -0.00301
rs741533 A -0.003
rs10957694 A -0.003
rs11732351 T 0.00299
rs12261538 G -0.00299
rs7611432 A -0.00298
rs4522678 C 0.00298
rs2489863 C -0.00298
rs12185122 G 0.00298
rs2296337 A -0.00298
rs2833376 T -0.00298
rs11759145 T 0.00297
rs2633616 T 0.00297
rs2253820 T 0.00296
rs9861610 G 0.00296
rs1997179 C -0.00296
rs16837408 T -0.00296
rs7302560 C -0.00295
rs12767810 A 0.00295
rs8130292 G -0.00295
rs4721998 C -0.00294
rs17451303 G -0.00293
rs12299821 G 0.00292
rs4503832 A -0.00292
rs2087176 C 0.00292
rs802734 G 0.00291
rs12262809 T 0.00291
rs2300478 C -0.0029
rs10906340 T -0.0029
rs13026640 T 0.0029
rs16916683 T 0.00289
rs2207584 A -0.00287
rs1007838 A -0.00286
rs7820310 G -0.00286
rs1367865 A -0.00285
rs11586485 A -0.00284
rs11108730 C -0.00283
rs9382274 T 0.00283
rs11001053 C -0.00283
rs12527197 G 0.00283
rs2420970 A 0.00283
rs3805466 T -0.00282
rs11588419 C 0.00282
rs2472304 C 0.00282
rs1114785 T -0.00282
rs10904627 G 0.00281
rs1331621 T -0.00281
rs10152898 T -0.00281
rs17602780 A -0.00281
rs2082455 C 0.00281
rs1033774 A -0.00281
rs4679208 C 0.0028
rs13029532 C -0.00279
rs2855812 G -0.00279
rs879982 G -0.00278
rs1006049 T -0.00278
rs3027267 T 0.00278
rs11688519 G -0.00277
rs4733242 C -0.00277
rs9378200 C -0.00276
rs764387 A 0.00276
rs17766531 C 0.00276
rs12094741 A 0.00275
rs6922679 G 0.00275
rs1441107 A 0.00275
rs1783584 C 0.00275
rs9525559 G 0.00275
rs1543921 T -0.00274
rs10932132 G -0.00274
rs1499446 G 0.00274
rs4614486 G 0.00273
rs16863701 A 0.00273
rs8037430 A -0.00273
rs6968852 T 0.00272
rs2296343 C -0.00272
rs838958 T -0.00271
rs7616907 T 0.0027
rs17172071 T 0.00269
rs2403520 T -0.00269
rs1359389 A 0.00267
rs2776961 T -0.00267
rs2822665 C -0.00267
rs12604748 T 0.00267
rs2834021 C -0.00267
rs1883326 T -0.00267
rs2708079 A -0.00267
rs881502 C -0.00267
rs389884 C 0.00265
rs17754574 A 0.00265
rs16933825 C -0.00264
rs11900753 T 0.00264
rs1010800 C -0.00264
rs6692892 C 0.00263
rs7107661 A 0.00263
rs2694633 A 0.00262
rs6080358 G -0.00261
rs10000856 A 0.0026
rs11221388 A -0.0026
rs1609996 T -0.0026
rs11769360 A -0.00259
rs6427664 A -0.00259
rs4078408 C -0.00259
rs11096956 T 0.00259
rs3010242 C 0.00259
rs12022864 G -0.00258
rs11734660 C -0.00258
rs17624012 T 0.00258
rs2068031 T -0.00258
rs1014486 G -0.00257
rs2315084 A 0.00257
rs2219893 C -0.00257
rs6946131 C 0.00256
rs2963295 T -0.00255
rs10490162 G 0.00254
rs12928822 A -0.00254
rs6806528 A 0.00253
rs2824669 A 0.00253
rs2765329 A 0.00253
rs4695224 T 0.00252
rs6895123 G -0.00252
rs718569 C 0.00252
rs4579575 A -0.00252
rs4905809 A -0.00252
rs12447578 A -0.00251
rs10188217 T -0.0025
rs9892152 T -0.0025
rs2462916 C 0.0025
rs1005384 A -0.0025
rs12372697 T 0.0025
rs9842650 G -0.00249
rs7201283 A -0.00249
rs7804147 T -0.00249
rs11695148 G -0.00249
rs2790102 A -0.00249
rs6793728 G -0.00249
rs415793 T -0.00249
rs10485846 T -0.00248
rs7047149 G 0.00248
rs12700583 G -0.00248
rs716948 A -0.00247
rs8039584 T 0.00247
rs8038475 T -0.00247
rs6960653 G 0.00247
rs4607710 G 0.00246
rs7715671 G -0.00245
rs1431399 C 0.00245
rs2470890 G 0.00245
rs1400288 T -0.00245
rs17587637 T -0.00245
rs905380 G -0.00244
rs1923539 T -0.00244
rs10435804 G 0.00243
rs12521025 G 0.00243
rs10777827 A -0.00242
rs2192635 G 0.00242
rs294457 T 0.00241
rs12506344 C -0.00241
rs2532934 T -0.00241
rs7545121 A -0.00241
rs11945928 T -0.0024
rs11801229 C 0.0024
rs2862343 C 0.00239
rs1897515 G 0.00238
rs11164740 A 0.00238
rs2702656 C 0.00237
rs2959822 T -0.00237
rs1425551 C -0.00237
rs38753 C -0.00237
rs363175 T 0.00235
rs7924768 G 0.00235
rs11203203 T 0.00235
rs1630816 G -0.00235
rs17504477 G -0.00235
rs7610160 G -0.00235
rs4958532 T -0.00235
rs11065987 G 0.00234
rs10810656 G 0.00234
rs9532440 A 0.00234
rs7735534 G -0.00233
rs7752180 A -0.00233
rs2905095 A 0.00233
rs1324619 A -0.00233
rs12788589 C -0.00232
rs12122721 T -0.00232
rs136633 A 0.00232
rs1417768 T 0.00232
rs734910 G 0.00231
rs4939811 C 0.00231
rs25872 C 0.00231
rs1000559 T -0.0023
rs6694677 A 0.0023
rs1289168 T -0.00229
rs2070600 T -0.00229
rs6786487 A 0.00229
rs17192023 A -0.00229
rs10988495 C 0.00229
rs442417 C 0.00228
rs11649611 T 0.00228
rs12112847 G 0.00228
rs11224446 C -0.00228
rs2293827 T -0.00227
rs591512 T 0.00227
rs6432218 G -0.00226
rs10884065 G -0.00225
rs6081232 G -0.00225
rs2854028 A -0.00225
rs748832 G -0.00224
rs6937402 G 0.00224
rs7584904 A -0.00224
rs1595627 T -0.00224
rs2532082 A -0.00224
rs10746381 C -0.00223
rs864537 C -0.00223
rs5012398 C 0.00223
rs10515497 T 0.00223
rs2823447 T 0.00222
rs1389037 T 0.00222
rs7947527 T -0.00222
rs749008 G -0.00222
rs284272 A 0.00222
rs3791446 C 0.00222
rs1791936 C 0.00222
rs3772290 A 0.00221
rs4688067 G 0.00221
rs4870255 T 0.00221
rs11055792 A -0.00221
rs7230761 C 0.00221
rs3897903 A 0.0022
rs2351212 G 0.0022
rs4679166 A -0.0022
rs16839631 G -0.00219
rs2677110 T -0.00219
rs2268439 T 0.00219
rs1730454 G 0.00218
rs7119743 T -0.00218
rs2247098 T 0.00218
rs12782796 C -0.00217
rs4957727 A -0.00217
rs2380454 T 0.00217
rs12581320 T -0.00216
rs10215905 T 0.00216
rs7547496 T 0.00216
rs17664027 C -0.00216
rs6977910 G -0.00216
rs10002743 C -0.00216
rs11855600 T -0.00216
rs4675357 G 0.00216
rs16955314 A -0.00215
rs643120 T -0.00215
rs2355351 A 0.00215
rs2909798 G -0.00215
rs6085588 T 0.00215
rs9371955 G -0.00214
rs11783192 T 0.00214
rs1875882 G -0.00213
rs7416392 T -0.00213
rs11178321 C 0.00213
rs4354357 T -0.00213
rs1789956 A 0.00212
rs12259819 A -0.00212
rs3748816 C -0.00212
rs9693402 A 0.00212
rs12724997 G -0.00212
rs1443930 A -0.00211
rs7069291 G 0.0021
rs1022179 G -0.0021
rs17027082 C 0.00209
rs1872758 G -0.00209
rs10832685 T -0.00209
rs2604271 G 0.00208
rs6045492 G 0.00208
rs2301843 T 0.00206
rs10937931 T -0.00206
rs3755579 C 0.00206
rs10936599 A 0.00206
rs4269977 A -0.00206
rs3740114 A -0.00206
rs4371101 T 0.00205
rs7837242 C 0.00205
rs7738738 T -0.00205
rs1864148 G 0.00204
rs12801239 G 0.00204
rs4674940 C 0.00203
rs1410070 G -0.00203
rs7361672 A -0.00202
rs850377 A 0.00201
rs17337559 T -0.00201
rs7866986 C -0.00201
rs11745143 T 0.002
rs422945 G 0.002
rs1573182 A -0.00199
rs8047859 A -0.00199
rs6808931 A -0.00199
rs7742883 C 0.00199
rs1017413 C 0.00198
rs10245185 T 0.00198
rs1800889 A -0.00198
rs2072633 C -0.00197
rs2025106 G -0.00197
rs10908921 C 0.00197
rs2113643 G 0.00197
rs4574921 G -0.00197
rs7970048 T -0.00196
rs4675246 T -0.00196
rs2163882 T 0.00196
rs10006892 G -0.00196
rs2385296 G 0.00196
rs7336934 A 0.00195
rs2169611 C -0.00195
rs6980482 G 0.00195
rs3117582 C 0.00195
rs1569731 G -0.00194
rs1110079 T 0.00194
rs3824865 C -0.00193
rs12507487 C -0.00193
rs2473611 A -0.00193
rs739059 G -0.00192
rs813915 T 0.00192
rs16948170 A 0.00192
rs786018 C 0.00192
rs927366 A -0.00192
rs13033126 C 0.00191
rs3853482 C 0.00191
rs1571176 A 0.00191
rs709321 T -0.0019
rs1550305 T 0.0019
rs2838799 G 0.0019
rs11959184 G 0.0019
rs11982297 G -0.0019
rs17773540 A -0.0019
rs4814284 C -0.00189
rs4384353 A -0.00189
rs908319 A 0.00189
rs2483286 G 0.00189
rs12650063 T -0.00189
rs1254178 T 0.00188
rs1363407 C -0.00188
rs377250 G 0.00188
rs1993480 A -0.00188
rs1883324 A -0.00188
rs501344 A -0.00188
rs2028597 A 0.00187
rs7924783 T -0.00187
rs4675366 A 0.00186
rs6926365 C 0.00186
rs3077 C 0.00186
rs11178323 T 0.00186
rs10789314 C 0.00186
rs2817857 A 0.00186
rs11628888 G -0.00186
rs341032 T -0.00185
rs1551443 A 0.00185
rs1250539 T -0.00185
rs304802 G 0.00185
rs12980441 A -0.00185
rs12677618 T -0.00185
rs2473528 C -0.00185
rs10850630 G -0.00185
rs12132639 T 0.00184
rs2670223 A -0.00184
rs6793234 G 0.00184
rs2588209 G 0.00184
rs890193 C 0.00184
rs1485439 G 0.00183
rs7092666 G -0.00183
rs13064158 G 0.00183
rs401643 G -0.00183
rs17642283 C 0.00182
rs3851294 A 0.00182
rs7817585 G 0.00181
rs3756761 T 0.00181
rs8045344 C 0.00181
rs12479697 G -0.00181
rs1111875 A 0.00181
rs11150233 A 0.0018
rs4856715 G 0.0018
rs12588897 T 0.0018
rs6857625 T 0.0018
rs16822633 G 0.00179
rs1405331 A 0.00179
rs16854522 G 0.00179
rs6013794 T -0.00179
rs2028229 A -0.00179
rs10500136 C 0.00178
rs10996746 G -0.00178
rs7520271 A 0.00178
rs7084059 T 0.00178
rs591293 C 0.00178
rs1369890 A -0.00178
rs1487042 A 0.00178
rs11265889 A 0.00177
rs11690040 T -0.00177
rs2523535 A -0.00177
rs284844 A -0.00177
rs10511453 G -0.00176
rs4243416 A 0.00176
rs7141604 T -0.00176
rs7816220 C -0.00175
rs2442749 T -0.00175
rs16895221 T -0.00175
rs4903527 G 0.00175
rs10270255 A 0.00175
rs10933273 T -0.00175
rs1492907 T -0.00174
rs2303038 T 0.00174
rs10880646 T -0.00174
rs12376596 C 0.00174
rs2744918 C 0.00174
rs602627 G 0.00173
rs2838815 C 0.00173
rs7462577 T 0.00173
rs17144105 A -0.00173
rs12033204 T 0.00173
rs10497711 G -0.00172
rs3796675 C 0.00172
rs10512106 G 0.00172
rs2376353 G 0.00172
rs1036244 C 0.00172
rs561267 C -0.00172
rs1741825 T 0.00171
rs7896064 G -0.00171
rs1367876 C -0.00171
rs430199 G 0.00171
rs308388 T 0.00171
rs11782383 T -0.00171
rs8187890 C -0.0017
rs11982404 G -0.0017
rs4954368 C 0.0017
rs11685570 A -0.0017
rs8040523 A 0.00169
rs11598974 A -0.00169
rs12894609 G -0.00169
rs1542752 T 0.00169
rs7752376 T 0.00169
rs9479919 C 0.00168
rs279676 C 0.00168
rs2902563 G 0.00168
rs1697142 C 0.00168
rs944205 G -0.00168
rs375694 T 0.00168
rs9986765 G 0.00168
rs7609125 A 0.00167
rs17044432 T 0.00167
rs4505261 C 0.00167
rs391460 T 0.00167
rs2242900 G -0.00167
rs9267947 A -0.00166
rs2031341 A -0.00166
rs12809105 T 0.00165
rs10496726 C 0.00165
rs6989877 T -0.00165
rs6865418 A -0.00164
rs3800933 G 0.00164
rs17782073 G 0.00164
rs1535950 G -0.00164
rs1591341 G 0.00163
rs1433843 G -0.00163
rs2838813 G 0.00163
rs2301220 A 0.00163
rs2076675 G -0.00163
rs2179182 T -0.00163
rs3804158 C 0.00163
rs17392549 T 0.00163
rs11172990 A 0.00162
rs16835979 T 0.00162
rs17371273 C -0.00162
rs805303 G -0.00162
rs2378991 A -0.00162
rs8039531 C -0.00162
rs1548808 A 0.00161
rs1368910 C -0.00161
rs776717 G 0.00161
rs155312 G 0.0016
rs1884898 A 0.0016
rs12881336 T 0.0016
rs4947764 C 0.0016
rs1219036 G 0.0016
rs2423322 T 0.0016
rs2031240 C 0.00159
rs10073915 T -0.00159
rs11237658 G -0.00159
rs4459584 T -0.00159
rs10745776 A -0.00159
rs10936603 T 0.00158
rs2352525 T -0.00158
rs478455 C 0.00158
rs6140825 T 0.00158
rs10514335 G 0.00158
rs11585992 C -0.00157
rs16824089 C -0.00157
rs2236861 T -0.00157
rs7668455 A -0.00157
rs1684617 C -0.00157
rs1881586 C 0.00157
rs2366408 T -0.00157
rs6895471 C 0.00156
rs6854489 G -0.00156
rs4330343 C -0.00156
rs1415345 A 0.00156
rs12714954 A 0.00155
rs6417121 C 0.00155
rs2173671 A -0.00155
rs10237619 A 0.00155
rs7923528 T 0.00154
rs4731365 A -0.00154
rs1780321 C 0.00154
rs2764933 T 0.00154
rs6102167 G -0.00154
rs10042443 T -0.00154
rs17741645 T -0.00153
rs7806789 C 0.00153
rs960224 A 0.00153
rs12691933 T 0.00153
rs7093648 C 0.00153
rs305346 G 0.00153
rs2411265 C -0.00153
rs12444183 T 0.00153
rs2291287 C 0.00152
rs17148266 C 0.00152
rs6461389 A 0.00152
rs6602658 A 0.00152
rs2623113 A -0.00152
rs16943237 A 0.00151
rs9313889 A 0.00151
rs7605583 A -0.00151
rs4675377 C 0.00151
rs17562317 T 0.00151
rs11595301 A -0.00151
rs4897350 A 0.0015
rs5015480 T 0.0015
rs302483 G -0.0015
rs6801173 A 0.0015
rs1133045 C -0.0015
rs11922101 A -0.0015
rs11134624 A -0.00149
rs6790000 C -0.00149
rs1958226 C 0.00149
rs109829 G -0.00149
rs2927970 C 0.00149
rs363571 A 0.00148
rs4577002 C -0.00148
rs4347829 G 0.00147
rs13385428 A 0.00147
rs17504655 C -0.00147
rs7533274 C -0.00147
rs1914728 A -0.00147
rs871506 A 0.00147
rs11133647 T 0.00147
rs4457069 G 0.00147
rs1883731 T -0.00146
rs384716 G 0.00146
rs2871864 C -0.00146
rs842647 G -0.00146
rs1895245 A -0.00146
rs7922038 T -0.00146
rs9968005 C 0.00146
rs10273560 G 0.00145
rs1320071 G -0.00145
rs12122754 A -0.00145
rs4245079 T -0.00145
rs11871517 T -0.00145
rs12413166 A -0.00144
rs867926 G -0.00144
rs133074 T -0.00144
rs7178104 C -0.00144
rs2399422 T -0.00144
rs4763800 A 0.00144
rs723223 T -0.00144
rs10026610 C 0.00143
rs9293054 T 0.00143
rs11107798 T 0.00143
rs11210896 T -0.00143
rs7774434 G 0.00143
rs11060863 C 0.00143
rs943263 T 0.00143
rs3858878 A 0.00143
rs6711847 T 0.00142
rs11701201 T 0.00142
rs9884282 T -0.00142
rs11117762 C -0.00142
rs17641660 G -0.00142
rs2195959 T 0.00142
rs10511292 A -0.00141
rs12644435 G 0.00141
rs4900384 G 0.00141
rs1419070 T -0.00141
rs1334751 C -0.00141
rs3795817 C 0.00141
rs17414527 C -0.0014
rs4722353 G -0.0014
rs6108727 A -0.0014
rs6824295 T 0.0014
rs1940400 A 0.0014
rs12801116 T 0.00139
rs2623139 T -0.00139
rs10267374 T 0.00138
rs2395911 G 0.00138
rs2216594 A 0.00138
rs11760463 C 0.00138
rs1878424 T 0.00138
rs17709145 C -0.00138
rs4751457 C -0.00137
rs1536036 T -0.00137
rs2067709 C -0.00137
rs16988632 A 0.00137
rs10928493 A 0.00137
rs2077652 C -0.00137
rs6742278 G 0.00137
rs12336965 T -0.00137
rs17653970 G 0.00136
rs4351302 A -0.00136
rs7634557 G 0.00136
rs9472494 A -0.00136
rs2090660 T 0.00136
rs1567620 A 0.00135
rs1481417 G 0.00135
rs3843956 A -0.00135
rs10735308 T -0.00135
rs1564632 A 0.00135
rs16851998 G -0.00135
rs9861404 G -0.00134
rs12417221 G 0.00134
rs12041118 G 0.00134
rs2043653 T -0.00134
rs874319 A 0.00134
rs11140345 C -0.00134
rs1571393 C -0.00134
rs464921 C -0.00133
rs12983784 G 0.00133
rs1079303 C -0.00133
rs8018330 A -0.00133
rs17095456 A 0.00132
rs7332922 T 0.00132
rs2826184 A -0.00132
rs4726119 T 0.00132
rs13374459 C 0.00132
rs4918688 A 0.00132
rs4241605 A 0.00131
rs10066150 T -0.00131
rs10508468 C 0.00131
rs16967818 G -0.00131
rs10148925 C 0.00131
rs17170840 A -0.00131
rs777831 G 0.00131
rs6986302 A 0.00131
rs1997511 C -0.00131
rs2844363 G -0.0013
rs2918214 C 0.0013
rs4857065 G -0.0013
rs7023868 A -0.0013
rs1322990 G -0.0013
rs264499 C 0.00129
rs3848521 G 0.00129
rs3763402 A -0.00129
rs11708761 A -0.00129
rs10882023 G 0.00129
rs6875311 C 0.00129
rs1738899 T 0.00128
rs6838262 C 0.00128
rs10746361 C -0.00128
rs2862345 G 0.00128
rs2548331 T -0.00128
rs2831178 C -0.00127
rs10848287 T -0.00127
rs4789111 T 0.00127
rs6737373 G -0.00127
rs6538755 G -0.00127
rs951932 G -0.00127
rs1288699 C -0.00127
rs10127715 T 0.00126
rs1463075 C -0.00126
rs4806907 C -0.00126
rs11066320 A 0.00126
rs17079354 C -0.00126
rs11751263 T -0.00126
rs6789529 T 0.00126
rs7893256 A -0.00125
rs10954507 C 0.00125
rs4699189 C 0.00125
rs5994329 A 0.00125
rs9840355 C 0.00125
rs9326766 A 0.00125
rs7116607 C 0.00125
rs2253675 A 0.00124
rs4814604 C 0.00124
rs7672014 A -0.00124
rs4796360 C -0.00124
rs527402 T -0.00124
rs1353248 A -0.00123
rs1009355 T 0.00123
rs2711098 A -0.00123
rs920156 A -0.00122
rs194933 G 0.00122
rs950039 C 0.00121
rs1172962 C 0.00121
rs6603908 T -0.00121
rs2166336 C 0.00121
rs4939561 C 0.00121
rs10209721 T 0.00121
rs1587379 C 0.00121
rs2257157 G 0.0012
rs7738142 A -0.0012
rs708364 T 0.0012
rs1455040 T 0.0012
rs650392 A 0.0012
rs1357722 C 0.0012
rs7778387 C -0.0012
rs13094584 T 0.0012
rs1489445 A 0.0012
rs1460687 A 0.0012
rs2681338 T 0.0012
rs2327354 A 0.0012
rs661038 A -0.0012
rs4682103 A 0.0012
rs4752614 T -0.0012
rs1340611 G -0.0012
rs8104760 T -0.00119
rs2801560 C 0.00119
rs10008860 T 0.00119
rs1624675 T -0.00119
rs7335993 A -0.00119
rs1927533 A 0.00119
rs7317882 A -0.00119
rs2826183 A 0.00118
rs2610683 G 0.00118
rs2983877 A -0.00118
rs11761111 C -0.00118
rs13423976 A 0.00118
rs950752 A 0.00117
rs2973586 C 0.00117
rs4458459 A 0.00117
rs2763979 C -0.00117
rs9745992 C 0.00117
rs2416893 G -0.00117
rs6944691 G 0.00116
rs9844272 A -0.00116
rs4145160 A -0.00116
rs6142866 G -0.00115
rs17599018 G -0.00115
rs7115037 T 0.00115
rs7070941 T 0.00115
rs2483275 T 0.00115
rs3909214 G -0.00115
rs1494605 G 0.00115
rs12614973 A 0.00115
rs865635 A 0.00115
rs2125449 C 0.00115
rs7183235 G 0.00115
rs2268170 T 0.00115
rs10903122 A -0.00115
rs1778986 T 0.00114
rs9950125 T 0.00114
rs12077755 C -0.00114
rs4596347 G -0.00114
rs4732849 A 0.00114
rs759232 A -0.00114
rs5767728 T -0.00114
rs6031882 C 0.00113
rs1552737 T -0.00113
rs573851 T 0.00113
rs9316483 T -0.00113
rs1002916 C 0.00113
rs7856728 A -0.00113
rs1327577 T -0.00113
rs340747 G 0.00113
rs2175968 A -0.00112
rs4331974 A -0.00112
rs6954768 T 0.00112
rs12189790 A 0.00112
rs17754335 A 0.00112
rs10785405 T -0.00112
rs4075188 T 0.00112
rs12499086 C 0.00112
rs10485961 A -0.00112
rs3898314 C -0.00112
rs1326848 T -0.00111
rs2172445 C -0.00111
rs2744190 G 0.00111
rs3825097 T -0.00111
rs10495937 A -0.00111
rs12660883 C -0.00111
rs2694618 C 0.00111
rs2345351 A 0.00111
rs1324183 A 0.0011
rs336601 T -0.0011
rs2151883 T -0.0011
rs4852178 A 0.0011
rs4233461 G 0.0011
rs6729185 T 0.0011
rs2253612 C 0.0011
rs17056234 A 0.0011
rs9727042 C -0.00109
rs12597817 A 0.00109
rs4128561 G -0.00109
rs2276212 C 0.00109
rs1504501 C 0.00108
rs405875 C -0.00108
rs12414552 G 0.00108
rs17749070 T -0.00108
rs4811272 G -0.00108
rs41346 T -0.00108
rs3021378 C -0.00108
rs2822669 A -0.00108
rs4615456 G 0.00108
rs4674611 G 0.00107
rs11772444 T -0.00107
rs17196637 C -0.00107
rs166137 G 0.00107
rs3814195 T 0.00107
rs17211813 T -0.00107
rs2970911 T 0.00107
rs3095627 T -0.00107
rs10768037 T 0.00107
rs613444 A 0.00107
rs16848323 G 0.00107
rs16913434 C 0.00107
rs742350 T -0.00106
rs10151230 T -0.00106
rs10015408 A -0.00106
rs6885854 A -0.00106
rs6073285 C -0.00106
rs6956744 A 0.00106
rs12025483 T -0.00106
rs1040923 A 0.00106
rs13129382 T 0.00106
rs1364339 G 0.00106
rs6597004 C -0.00106
rs1652583 A 0.00106
rs4823189 C 0.00105
rs9418444 A 0.00105
rs17504311 A -0.00105
rs11047284 C -0.00105
rs6598456 C -0.00105
rs10970527 T 0.00104
rs262761 C 0.00104
rs12633281 C -0.00104
rs7719343 A 0.00104
rs4473021 C -0.00104
rs907174 T 0.00104
rs10505770 T -0.00104
rs6959329 G -0.00104
rs999449 A -0.00104
rs4625037 A 0.00104
rs555183 C -0.00104
rs12100548 G 0.00103
rs9488059 T -0.00103
rs301694 T -0.00103
rs151879 A 0.00103
rs16986953 T 0.00103
rs10952902 G 0.00103
rs6937531 T -0.00103
rs2327935 A -0.00103
rs421303 C 0.00102
rs9791160 T 0.00102
rs1447690 C 0.00102
rs2215919 A 0.00102
rs4411335 A -0.00102
rs331984 C -0.00102
rs10778610 A 0.00102
rs1863618 C 0.00102
rs7520333 G 0.00102
rs17749288 G -0.00102
rs11918552 G -0.00102
rs1560192 C 0.00102
rs12481033 C -0.00102
rs4797316 T -0.00101
rs1218421 A 0.00101
rs8052110 G -0.00101
rs4743667 T 0.00101
rs2789551 G -0.00101
rs12949014 A 0.00101
rs10460808 C 0.00101
rs11260964 G 0.00101
rs9313435 C 0.00101
rs7089500 G -0.001
rs3925075 T 0.001
rs5753425 C -0.001
rs11210568 G -0.001
rs750439 C -0.001
rs757694 A 0.001
rs2822670 T -0.001
rs2671297 T 0.001
rs4234915 A -0.00099
rs2723279 A -0.00099
rs828151 T -0.00099
rs949969 A 0.00099
rs11613411 C -0.00099
rs6785764 G 0.00099
rs4243888 C 0.00099
rs6914993 A -0.00099
rs3733436 C 0.00099
rs8111 T -0.00099
rs7541798 G 0.00099
rs917289 C 0.00098
rs6507876 C 0.00098
rs8037919 C -0.00098
rs13084812 T 0.00098
rs7929741 A -0.00098
rs10882736 T 0.00098
rs573295 C -0.00098
rs7772364 A 0.00098
rs11589166 T -0.00098
rs7575690 C 0.00098
rs11652772 C 0.00098
rs12950579 T 0.00097
rs2523608 G -0.00097
rs10838394 C 0.00097
rs11043097 G 0.00097
rs12119773 G -0.00097
rs9649956 T 0.00097
rs13035520 C 0.00097
rs6586179 T 0.00097
rs12143842 T -0.00097
rs7761624 G 0.00097
rs2395309 C 0.00097
rs6139361 A -0.00097
rs7750641 T 0.00097
rs4675374 A 0.00097
rs10507317 G 0.00097
rs7357519 G -0.00097
rs4899260 T 0.00096
rs6577363 G 0.00096
rs1946225 C -0.00096
rs11685986 T -0.00096
rs9665324 T 0.00096
rs4841889 C 0.00096
rs7405639 A -0.00096
rs13104410 A 0.00096
rs4974291 G 0.00096
rs16837500 T -0.00096
rs11712165 G 0.00096
rs12587429 G 0.00095
rs13243957 A 0.00095
rs2798841 C 0.00095
rs6972060 C 0.00095
rs1788244 A 0.00095
rs10999985 A -0.00095
rs6776485 G 0.00095
rs9258170 C -0.00095
rs2041610 C 0.00095
rs11650335 C -0.00095
rs12006360 A 0.00095
rs655003 G 0.00095
rs3107448 C 0.00094
rs7740606 G 0.00094
rs6131987 C 0.00094
rs9354874 T -0.00094
rs12616281 G 0.00094
rs17014794 T -0.00094
rs9603599 C 0.00094
rs6045570 A 0.00094
rs6797550 T -0.00094
rs1542043 C 0.00094
rs6690000 C 0.00094
rs7846030 G -0.00093
rs12379665 A 0.00093
rs1157181 G 0.00093
rs11164624 G -0.00093
rs7067538 C 0.00093
rs17287009 A -0.00093
rs1048303 C 0.00093
rs978716 A 0.00093
rs6060599 C -0.00093
rs4411464 G -0.00093
rs7077547 G 0.00093
rs17565134 G 0.00092
rs1336661 A -0.00092
rs4728345 G -0.00092
rs9999619 T 0.00092
rs1010261 T -0.00092
rs9469341 G 0.00092
rs12044963 A 0.00092
rs1507882 C -0.00092
rs11097585 C 0.00091
rs7105794 G 0.00091
rs2031339 G -0.00091
rs10864237 G -0.00091
rs1980211 C 0.00091
rs9266773 G -0.00091
rs12874595 T 0.00091
rs9284356 C -0.00091
rs10250072 T 0.00091
rs1375963 A -0.00091
rs16931247 C -0.00091
rs2294478 T -0.00091
rs4743486 A -0.00091
rs1078651 A 0.00091
rs7863610 T -9e-04
rs7311831 T 9e-04
rs17017737 G 9e-04
rs406271 G -9e-04
rs806977 G 9e-04
rs2072466 C -9e-04
rs3024444 T 9e-04
rs2166480 A 9e-04
rs1558130 G -9e-04
rs761846 T -9e-04
rs4610107 T -0.00089
rs1436563 A -0.00089
rs4946241 C -0.00089
rs1132200 A -0.00089
rs10120215 G -0.00089
rs2835416 G 0.00089
rs7140697 G -0.00089
rs913912 G -0.00089
rs2279924 G -0.00089
rs204091 A -0.00089
rs2581762 T -0.00088
rs11198458 T 0.00088
rs7184271 G 0.00088
rs717585 A -0.00088
rs2346828 A 0.00088
rs7314169 G -0.00088
rs11952674 A -0.00088
rs12478959 T 0.00087
rs870142 A 0.00087
rs17288317 G -0.00087
rs2057463 A 0.00087
rs10818297 A -0.00087
rs2163854 G -0.00087
rs4747570 A -0.00087
rs13132869 C 0.00087
rs11709947 C 0.00087
rs13070407 G -0.00087
rs7288250 G 0.00087
rs7778636 A -0.00086
rs12475686 A -0.00086
rs17739675 T -0.00086
rs588129 T -0.00086
rs6657332 A -0.00086
rs17213127 T 0.00086
rs7724915 C -0.00086
rs3781338 A -0.00086
rs9854781 C 0.00086
rs17131536 G 0.00085
rs882430 T 0.00085
rs6705957 C 0.00085
rs7704839 C 0.00085
rs8014087 T -0.00085
rs1014153 T -0.00085
rs2517532 A -0.00085
rs10414410 A 0.00085
rs739936 A 0.00085
rs4811184 C -0.00085
rs7255193 G 0.00085
rs1004807 T 0.00084
rs10790733 G 0.00084
rs3117035 A -0.00084
rs6920606 C -0.00084
rs17700012 T -0.00084
rs6780338 G -0.00084
rs17748881 C -0.00084
rs9957591 T -0.00084
rs2076322 C -0.00084
rs911536 A -0.00084
rs6759228 T -0.00084
rs11009788 A -0.00084
rs13280030 C -0.00084
rs1959139 C 0.00084
rs3750320 G 0.00084
rs184502 C 0.00084
rs7176145 G 0.00084
rs2275729 C -0.00084
rs17713847 T -0.00083
rs2271484 T -0.00083
rs403999 A 0.00083
rs2248373 T -0.00083
rs10513496 A -0.00083
rs9295967 G -0.00083
rs6091384 T -0.00083
rs8192695 A 0.00083
rs10056609 A 0.00083
rs11692435 T -0.00083
rs2985714 A 0.00083
rs7794081 A 0.00083
rs10937152 A -0.00082
rs266427 T 0.00082
rs1885587 C 0.00082
rs7833242 G -0.00082
rs11765654 C -0.00082
rs4557564 G 0.00082
rs12867395 C -0.00082
rs658188 T 0.00082
rs6079423 T -0.00082
rs10279635 A 0.00082
rs9839782 C 0.00082
rs2253805 C -0.00082
rs10502927 T -0.00082
rs10093115 T 0.00082
rs17143686 C 0.00081
rs10865660 C 0.00081
rs3852255 T 0.00081
rs6797462 A -0.00081
rs7084941 G -0.00081
rs12117346 C -0.00081
rs1469996 C 0.00081
rs11700857 G -0.00081
rs4675367 T 0.00081
rs4835748 A 0.00081
rs9258260 A -0.00081
rs2146204 G -0.00081
rs1379410 T -0.00081
rs12785788 T -0.00081
rs1587549 G 0.00081
rs2827806 G 8e-04
rs11167063 C -8e-04
rs7079743 T 8e-04
rs4688322 C -8e-04
rs729201 C -8e-04
rs11250832 T 8e-04
rs2296716 T 8e-04
rs7934672 G -8e-04
rs4775359 A 0.00079
rs356982 T 0.00079
rs10889090 T -0.00079
rs733225 A -0.00079
rs2090876 T 0.00079
rs460106 T 0.00079
rs12640219 A 0.00079
rs525267 T -0.00079
rs6939592 T 0.00079
rs11769844 T -0.00079
rs10736617 A -0.00079
rs12434693 T -0.00078
rs13214831 A -0.00078
rs30774 C -0.00078
rs12660382 T -0.00078
rs13273099 A -0.00078
rs651265 T 0.00078
rs488834 G -0.00078
rs2041377 T -0.00078
rs1074282 T -0.00078
rs7917676 G -0.00078
rs17158132 A -0.00078
rs17113019 T -0.00078
rs1415848 A 0.00078
rs13314993 G 0.00078
rs1177209 T -0.00078
rs2253698 C -0.00078
rs3749759 G 0.00078
rs12406238 A 0.00077
rs1477031 G -0.00077
rs11676810 T 0.00077
rs16878165 G 0.00077
rs2274595 C 0.00077
rs1681752 T -0.00077
rs17706547 C 0.00077
rs4148569 A -0.00077
rs12131887 A 0.00077
rs9659297 G 0.00077
rs11693671 C 0.00077
rs4450598 T -0.00077
rs1124980 C 0.00077
rs11801183 A -0.00077
rs11851129 T 0.00077
rs17245136 T -0.00077
rs11783534 T 0.00077
rs4956247 T -0.00076
rs7078039 G 0.00076
rs2269248 C -0.00076
rs1944395 C 0.00076
rs4568637 G -0.00076
rs13035955 C -0.00076
rs4696664 A -0.00076
rs9364404 C 0.00076
rs9462792 T 0.00076
rs11597103 C -0.00076
rs2069522 C 0.00076
rs12152749 C 0.00076
rs11097720 A 0.00076
rs4556811 G 0.00075
rs42206 C -0.00075
rs6734368 C -0.00075
rs2282321 T 0.00075
rs2143082 C -0.00075
rs757834 G 0.00075
rs4777717 T -0.00075
rs4660275 A -0.00075
rs944141 T 0.00075
rs12941073 G -0.00075
rs6960483 T 0.00075
rs6551929 T -0.00075
rs13435654 A 0.00075
rs4385038 C 0.00075
rs3758866 A 0.00075
rs2837766 T -0.00075
rs17121331 C 0.00075
rs9258225 C -0.00075
rs2681411 G -0.00075
rs713567 T 0.00075
rs9354065 C 0.00075
rs9611302 T -0.00075
rs1238901 C 0.00074
rs13286908 C 0.00074
rs1809241 C -0.00074
rs9611280 T -0.00074
rs7178765 A -0.00074
rs4849127 T 0.00074
rs891989 G 0.00074
rs2498829 G -0.00074
rs4789636 T -0.00074
rs11649654 T -0.00073
rs1469834 G 0.00073
rs877228 A -0.00073
rs10116217 A 0.00073
rs17793354 G -0.00073
rs7319942 C 0.00073
rs3793617 A 0.00073
rs1797 C 0.00073
rs7746875 C 0.00073
rs11763166 C 0.00073
rs8793 C -0.00073
rs773340 T -0.00073
rs1134767 T 0.00073
rs9597687 C -0.00073
rs4432213 A 0.00073
rs2397670 G 0.00073
rs882426 A 0.00073
rs4689915 C 0.00073
rs11751461 T -0.00073
rs731773 G 0.00073
rs1008007 G -0.00073
rs9317268 T 0.00073
rs4240193 C -0.00073
rs1472361 C -0.00073
rs13313365 T -0.00073
rs10962788 G -0.00073
rs1504497 G 0.00073
rs970337 T -0.00072
rs12922641 T 0.00072
rs17019823 G -0.00072
rs4304315 A -0.00072
rs11073446 T 0.00072
rs2654498 C -0.00072
rs6807555 G 0.00072
rs11047417 G -0.00072
rs10254116 G 0.00072
rs16827643 G 0.00072
rs4724793 T -0.00072
rs2305100 T -0.00072
rs1061511 C 0.00072
rs6791084 G 0.00072
rs1597235 G 0.00072
rs993279 A -0.00072
rs11216517 A 0.00072
rs3749898 G 0.00072
rs186740 T 0.00071
rs2788867 T 0.00071
rs4663945 A 0.00071
rs2115779 G 0.00071
rs1336959 A -0.00071
rs1898248 T -0.00071
rs287738 G -0.00071
rs10057397 G 0.00071
rs11677270 A 0.00071
rs4796555 T -0.00071
rs12172856 A 7e-04
rs11590737 C -7e-04
rs1556575 G 7e-04
rs1121768 A -7e-04
rs17177078 T -7e-04
rs10758669 G 7e-04
rs10236257 C 7e-04
rs17811095 G -7e-04
rs9367903 C 7e-04
rs2822590 G 7e-04
rs10512590 G 7e-04
rs11771999 A -7e-04
rs13376631 C -7e-04
rs9870609 G -7e-04
rs6532049 T 7e-04
rs9924623 G 0.00069
rs4681164 G -0.00069
rs167428 G 0.00069
rs11731847 A 0.00069
rs3002374 T -0.00069
rs740238 T 0.00069
rs7741143 G -0.00069
rs6772499 T -0.00069
rs12216134 A -0.00069
rs6509628 C -0.00069
rs4657180 T 0.00069
rs4486471 G -0.00069
rs1351754 A 0.00069
rs923025 T 0.00069
rs12369827 A 0.00069
rs11182517 A -0.00069
rs1729672 G 0.00069
rs4842609 A -0.00069
rs17767383 T -0.00069
rs1993656 A 0.00069
rs4603730 C 0.00069
rs11674518 G -0.00068
rs4554318 A 0.00068
rs6038556 C 0.00068
rs17714824 T 0.00068
rs546428 T 0.00068
rs615204 A 0.00068
rs8084092 G 0.00068
rs721562 T -0.00068
rs12324262 G 0.00068
rs2836221 C 0.00068
rs17114406 T -0.00068
rs850434 C -0.00068
rs10928605 G 0.00068
rs10510242 C -0.00068
rs325425 C -0.00068
rs3824735 G 0.00068
rs8192565 A -0.00068
rs2260394 G 0.00068
rs2999172 C -0.00068
rs842639 C -0.00067
rs7018169 C -0.00067
rs16972061 C -0.00067
rs6789518 A -0.00067
rs3885012 G 0.00067
rs7148256 G 0.00067
rs423196 C 0.00067
rs2890620 G 0.00067
rs2797690 G 0.00067
rs11734090 G -0.00067
rs7100382 A 0.00067
rs7166662 T 0.00067
rs7295036 A -0.00067
rs10458131 A 0.00067
rs4258685 A -0.00067
rs3829103 A 0.00066
rs29232 A -0.00066
rs11015279 G 0.00066
rs6662980 C -0.00066
rs6457825 T 0.00066
rs2274229 A -0.00066
rs931687 G -0.00066
rs7714922 A 0.00066
rs7918915 A -0.00066
rs601163 T -0.00066
rs9943167 T 0.00066
rs2831672 G -0.00066
rs2047597 C -0.00066
rs17034455 A 0.00066
rs2482893 T 0.00066
rs956958 G -0.00066
rs7480351 A -0.00066
rs7539057 T -0.00066
rs4823481 A -0.00066
rs3829881 A 0.00066
rs9375195 G -0.00065
rs2879130 T 0.00065
rs131838 T 0.00065
rs7236680 T 0.00065
rs7870808 T 0.00065
rs1545782 A -0.00065
rs2546245 T -0.00065
rs7463424 A -0.00065
rs2523864 C -0.00065
rs1465900 G 0.00065
rs11998852 G 0.00065
rs10489142 C -0.00065
rs4871976 G -0.00065
rs1380439 A 0.00065
rs189372 A -0.00065
rs12738952 T -0.00065
rs11891278 G 0.00065
rs1541876 C 0.00065
rs17054702 G -0.00065
rs1914733 G -0.00065
rs2013018 G 0.00065
rs4864471 A 0.00064
rs12965072 T -0.00064
rs280621 C 0.00064
rs17225632 C 0.00064
rs854586 A -0.00064
rs7612607 C -0.00064
rs2133285 A 0.00064
rs10976014 G -0.00064
rs7294560 G 0.00064
rs10490861 C -0.00064
rs10784294 A -0.00064
rs7864679 A 0.00064
rs296334 T 0.00064
rs3765447 C 0.00064
rs3771311 C -0.00064
rs12050670 C -0.00063
rs7793248 A 0.00063
rs8046001 T 0.00063
rs625365 A -0.00063
rs4763422 C -0.00063
rs6861611 A 0.00063
rs9904769 T -0.00063
rs3761483 G -0.00063
rs12339325 T -0.00063
rs2841871 C 0.00063
rs7073061 C 0.00063
rs2023685 C 0.00063
rs17007761 A -0.00063
rs661669 C 0.00063
rs6086733 T -0.00063
rs2621373 C -0.00063
rs11076318 T -0.00063
rs5764023 A 0.00063
rs12408079 T -0.00063
rs196432 A -0.00063
rs10215144 C -0.00063
rs4910355 G 0.00063
rs680798 C -0.00063
rs2164538 A 0.00063
rs6827840 A 0.00063
rs1025426 C 0.00063
rs10033106 T -0.00062
rs3750203 G 0.00062
rs2079583 T -0.00062
rs303386 G 0.00062
rs17350355 A 0.00062
rs1543106 T -0.00062
rs2055242 T -0.00062
rs17025300 G 0.00062
rs1951795 T 0.00062
rs1599796 A 0.00062
rs10995090 G 0.00062
rs11250736 T -0.00062
rs11255111 A -0.00062
rs10500810 C -0.00062
rs12325861 C 0.00062
rs2062094 G 0.00062
rs16854453 A 0.00062
rs2075237 C -0.00061
rs2286196 T 0.00061
rs7253210 C 0.00061
rs12129225 G 0.00061
rs175110 T 0.00061
rs11904581 T -0.00061
rs738034 C -0.00061
rs429752 A 0.00061
rs12423928 G -0.00061
rs301998 A -0.00061
rs7675990 T -0.00061
rs11190089 G -0.00061
rs1612181 T -0.00061
rs2244010 C 0.00061
rs11022983 A -0.00061
rs12499842 A 0.00061
rs945597 C -0.00061
rs7959293 G -6e-04
rs11637927 A -6e-04
rs2129866 A 6e-04
rs4708668 C 6e-04
rs6074640 G -6e-04
rs9487909 T -6e-04
rs8119079 A 6e-04
rs3130304 G -6e-04
rs11745941 T 6e-04
rs196491 T 6e-04
rs10460003 T 6e-04
rs8001954 C 6e-04
rs1503004 A -6e-04
rs6806529 A -6e-04
rs1862362 C 6e-04
rs12621843 A 6e-04
rs777584 A 6e-04
rs6797178 A -6e-04
rs6077681 C -6e-04
rs734517 T -6e-04
rs812573 A 0.00059
rs6687333 C 0.00059
rs11765352 A 0.00059
rs4783709 A 0.00059
rs3847906 G 0.00059
rs10946999 T -0.00059
rs12026201 C 0.00059
rs576606 G 0.00059
rs17135330 C -0.00059
rs11657722 G 0.00059
rs10485998 G -0.00059
rs2071904 G 0.00059
rs11812868 G -0.00059
rs1638588 T -0.00059
rs4839225 A -0.00059
rs7703118 G 0.00059
rs4712573 C 0.00059
rs2797307 A -0.00059
rs4908817 T 0.00059
rs9847735 A -0.00059
rs17401773 A -0.00058
rs17421413 C -0.00058
rs4793906 A -0.00058
rs724913 T 0.00058
rs1339222 T 0.00058
rs6070584 A -0.00058
rs269526 A 0.00058
rs675680 G -0.00058
rs7236804 C -0.00058
rs1381410 T -0.00058
rs7174511 G 0.00058
rs544361 T -0.00058
rs4253292 G 0.00058
rs1505550 G -0.00058
rs8040009 C -0.00058
rs644993 A 0.00058
rs11121129 A 0.00058
rs7753492 G -0.00058
rs4823756 T -0.00058
rs203848 A 0.00058
rs4294952 A 0.00058
rs17620524 A 0.00058
rs769130 T 0.00058
rs2704253 C -0.00058
rs10257151 T -0.00058
rs1008016 G -0.00057
rs7853059 C 0.00057
rs7170515 C 0.00057
rs1440798 T 0.00057
rs4878089 A 0.00057
rs10195153 A 0.00057
rs3923022 C 0.00057
rs12996793 C 0.00057
rs10510985 A -0.00057
rs4772260 C -0.00057
rs1350362 G 0.00057
rs4805420 G 0.00057
rs13185192 C 0.00057
rs12728194 C 0.00057
rs6998131 A -0.00057
rs2050189 A -0.00057
rs12051926 G -0.00057
rs13252487 T -0.00057
rs12102207 G 0.00057
rs2357667 A -0.00057
rs154543 A -0.00057
rs942517 G 0.00057
rs2295494 C -0.00057
rs17138562 A 0.00057
rs2066827 C 0.00057
rs10918610 A -0.00057
rs2089886 A 0.00057
rs13244014 C 0.00056
rs2371135 T -0.00056
rs2709097 A -0.00056
rs10775385 T 0.00056
rs410852 C -0.00056
rs9515300 T 0.00056
rs1811951 G 0.00056
rs9277920 T -0.00056
rs4483236 A 0.00056
rs836871 A 0.00056
rs245346 T -0.00056
rs7694627 G 0.00056
rs9842265 T 0.00056
rs1172128 T 0.00056
rs820900 T 0.00056
rs4846128 G 0.00056
rs453779 G -0.00056
rs13123963 G 0.00056
rs7320320 T -0.00056
rs1015020 G -0.00056
rs3787265 A 0.00055
rs4408289 A -0.00055
rs4053550 T 0.00055
rs1990809 A -0.00055
rs2249508 G 0.00055
rs954988 T -0.00055
rs11137595 A -0.00055
rs4129967 T 0.00055
rs4918819 A 0.00055
rs12990370 A 0.00055
rs4954486 G 0.00055
rs11784834 C -0.00055
rs661374 T -0.00055
rs9691790 T -0.00055
rs7230778 C -0.00055
rs4712277 C 0.00055
rs10513783 A -0.00055
rs2027856 T 0.00055
rs10517174 A 0.00055
rs7761698 G 0.00055
rs1204898 T 0.00055
rs726679 C 0.00055
rs3011931 A -0.00055
rs661532 A 0.00055
rs11679484 A 0.00055
rs7220546 G 0.00055
rs176943 C -0.00055
rs879593 G -0.00055
rs7804616 T 0.00054
rs9465426 C -0.00054
rs17786522 A 0.00054
rs1742098 G -0.00054
rs9453647 G -0.00054
rs2433235 A -0.00054
rs9384245 A -0.00054
rs2482894 G 0.00054
rs3113487 C 0.00054
rs8021984 A 0.00054
rs4970627 C 0.00054
rs6135141 T -0.00054
rs2266023 G -0.00054
rs1788234 A 0.00054
rs3920646 C -0.00054
rs2229634 A -0.00054
rs6080058 G -0.00054
rs7542665 A -0.00054
rs13259084 G -0.00054
rs1414674 C -0.00054
rs680083 T 0.00054
rs2019203 A -0.00054
rs7813880 T -0.00053
rs747037 A -0.00053
rs4822489 A 0.00053
rs6486731 A 0.00053
rs9637198 G 0.00053
rs585448 C 0.00053
rs308049 A -0.00053
rs2426935 A 0.00053
rs10961431 A -0.00053
rs623426 A -0.00053
rs17124529 A -0.00053
rs11190483 T 0.00053
rs1444767 A 0.00053
rs1466410 C -0.00053
rs10845905 G 0.00053
rs11138368 T -0.00053
rs11621526 A -0.00053
rs959604 A -0.00053
rs636918 T 0.00053
rs12127496 G 0.00053
rs7149815 A -0.00053
rs12729885 C -0.00053
rs10847806 G -0.00053
rs4968211 T -0.00053
rs10924249 T -0.00053
rs7928078 C -0.00053
rs17608059 T 0.00053
rs554703 A 0.00052
rs4822351 C 0.00052
rs9381218 G -0.00052
rs883035 A -0.00052
rs2012931 C -0.00052
rs1016403 C 0.00052
rs757649 T 0.00052
rs6502564 G 0.00052
rs2075664 T 0.00052
rs11232369 T 0.00052
rs4963762 T -0.00052
rs2554297 G 0.00052
rs2426843 G -0.00052
rs2124297 G -0.00052
rs196489 G 0.00052
rs989919 T -0.00052
rs1553985 C 0.00052
rs2803212 G 0.00052
rs724809 A -0.00052
rs2265900 A -0.00052
rs6080665 A -0.00052
rs2215305 T -0.00052
rs945763 C 0.00052
rs1115506 T 0.00052
rs11860456 G 0.00052
rs1050115 G 0.00052
rs2013676 G -0.00052
rs8019383 C 0.00051
rs1872542 G -0.00051
rs2285605 A 0.00051
rs2166488 T -0.00051
rs11099942 A 0.00051
rs2283985 C 0.00051
rs17319827 T -0.00051
rs751853 A -0.00051
rs1174859 T 0.00051
rs2026273 G 0.00051
rs9510351 T 0.00051
rs2191174 G 0.00051
rs9877193 A -0.00051
rs6966799 A 0.00051
rs2690751 A -0.00051
rs10493078 A 0.00051
rs1929425 T 0.00051
rs1174746 A 0.00051
rs983614 C -5e-04
rs13006682 C -5e-04
rs1958706 C 5e-04
rs683707 T -5e-04
rs1341032 A -5e-04
rs9937072 T -5e-04
rs17781591 T 5e-04
rs2764938 C 5e-04
rs797993 A 5e-04
rs1365899 A -5e-04
rs11621589 C 5e-04
rs9664298 G 5e-04
rs13114893 A 5e-04
rs413472 C 5e-04
rs330438 T -5e-04
rs10777025 G -5e-04
rs17050842 G -5e-04
rs931528 C -5e-04
rs1703896 C -0.00049
rs204104 A -0.00049
rs4921723 C 0.00049
rs9541516 C 0.00049
rs13006521 A 0.00049
rs4839223 G -0.00049
rs918193 T 0.00049
rs852560 C 0.00049
rs12648093 A 0.00049
rs6449430 G 0.00049
rs10201112 T -0.00049
rs2049764 G -0.00049
rs325437 G -0.00049
rs4558468 G 0.00049
rs10502372 A -0.00049
rs317892 A 0.00049
rs2037349 C -0.00049
rs1402219 C 0.00049
rs7459564 G -0.00049
rs1424484 A -0.00049
rs2102431 A -0.00049
rs4749487 C -0.00049
rs2844575 C -0.00049
rs10024216 T 0.00049
rs10184119 T -0.00049
rs12589158 T 0.00049
rs11200843 A 0.00049
rs7246083 A 0.00049
rs9267911 A -0.00049
rs7874921 G -0.00049
rs4554901 T -0.00048
rs4712278 A 0.00048
rs134821 G -0.00048
rs6769400 T 0.00048
rs2056664 G 0.00048
rs3773108 T 0.00048
rs11683782 C -0.00048
rs2295639 G 0.00048
rs6824881 C -0.00048
rs2075007 G -0.00048
rs10946735 T 0.00048
rs13170837 G 0.00048
rs11136786 G -0.00048
rs2474619 C -0.00048
rs1160478 G 0.00048
rs7777468 T 0.00048
rs17263039 C 0.00048
rs256673 G -0.00048
rs11499530 C 0.00048
rs1163885 A -0.00048
rs12487575 C 0.00048
rs10129425 G 0.00048
rs12915188 A -0.00048
rs2158860 G 0.00048
rs2882570 T 0.00048
rs3810909 C 0.00048
rs4253239 A 0.00048
rs9520584 A 0.00048
rs17788745 G 0.00048
rs4297099 T 0.00048
rs972081 A 0.00048
rs1517118 C 0.00048
rs9847710 C -0.00048
rs7896382 A 0.00048
rs10796045 C -0.00047
rs17105323 G 0.00047
rs9397900 A -0.00047
rs13424075 A 0.00047
rs935471 C 0.00047
rs179892 G 0.00047
rs6935686 T -0.00047
rs80451 T -0.00047
rs9435869 C 0.00047
rs17038571 A 0.00047
rs957162 A -0.00047
rs6930785 A 0.00047
rs7538795 C 0.00047
rs10963084 T -0.00047
rs639622 G 0.00047
rs12525680 A -0.00047
rs9661078 G 0.00047
rs2271057 G 0.00047
rs17021444 C -0.00047
rs13031932 C 0.00047
rs988606 A 0.00047
rs4630884 G -0.00047
rs2542749 G -0.00047
rs7926443 A 0.00047
rs1409568 C -0.00047
rs2745882 T 0.00046
rs2833380 T 0.00046
rs12575785 A -0.00046
rs4796566 C -0.00046
rs9431646 T -0.00046
rs2144719 C -0.00046
rs240664 A 0.00046
rs6964824 G 0.00046
rs1168765 A -0.00046
rs7165262 G 0.00046
rs13192583 A 0.00046
rs3843324 A 0.00046
rs7152284 C -0.00046
rs13394764 A 0.00046
rs13337444 G 0.00046
rs12890932 A -0.00046
rs7194602 T 0.00046
rs12304867 G 0.00046
rs926084 T -0.00046
rs6665548 G -0.00046
rs10753541 G 0.00046
rs4706511 G 0.00046
rs10488947 G -0.00046
rs12153344 A 0.00046
rs4434047 A -0.00046
rs12492208 C -0.00046
rs7080557 A 0.00046
rs2906989 C 0.00046
rs10518378 C 0.00046
rs230723 T 0.00046
rs4880042 A -0.00046
rs11633545 C 0.00046
rs1163909 T -0.00046
rs12679921 A -0.00046
rs2594783 T -0.00046
rs970316 C -0.00045
rs4767130 G -0.00045
rs1866565 T 0.00045
rs1939878 T -0.00045
rs16855691 T 0.00045
rs6719455 A 0.00045
rs10762244 C -0.00045
rs12692222 C 0.00045
rs2635299 C -0.00045
rs2293710 A 0.00045
rs1545805 A -0.00045
rs11951140 C 0.00045
rs17171718 T 0.00045
rs2815401 C 0.00045
rs913287 A -0.00045
rs92833 A -0.00045
rs10500664 C 0.00045
rs4367826 G -0.00045
rs9472294 T -0.00045
rs4147155 A -0.00045
rs4751264 T -0.00045
rs2562519 G 0.00045
rs4731997 A -0.00045
rs11224491 C -0.00045
rs6460848 G -0.00045
rs3801957 A 0.00045
rs6684404 G -0.00045
rs1568135 T 0.00044
rs2918217 A 0.00044
rs2955590 C 0.00044
rs11009669 G 0.00044
rs1744760 C -0.00044
rs9664256 G -0.00044
rs1163899 A -0.00044
rs16981495 T -0.00044
rs10975615 C 0.00044
rs2744457 T -0.00044
rs9466301 T 0.00044
rs854345 T 0.00044
rs2564929 A 0.00044
rs1714711 C 0.00044
rs622463 C 0.00044
rs12588108 A -0.00044
rs1570736 C 0.00044
rs2789571 A 0.00044
rs17564002 G 0.00044
rs2240235 T 0.00044
rs6430841 C -0.00044
rs9328700 A -0.00044
rs9929618 A 0.00044
rs3093308 T -0.00044
rs7222840 A 0.00044
rs1041176 A -0.00044
rs721782 T -0.00044
rs7789889 T 0.00044
rs1902131 C 0.00044
rs17349353 T 0.00044
rs3211105 G 0.00044
rs17218031 A 0.00044
rs11203189 G 0.00044
rs12155847 G -0.00044
rs10508259 T 0.00044
rs1123641 T 0.00044
rs2904371 C -0.00044
rs2112075 T -0.00044
rs13062101 T 0.00044
rs8028803 T 0.00044
rs17119559 T -0.00044
rs11973288 C -0.00044
rs2403238 A 0.00044
rs2286006 C 0.00043
rs7657542 G -0.00043
rs6108719 T 0.00043
rs6997838 A 0.00043
rs265318 G 0.00043
rs784121 G -0.00043
rs7198453 A 0.00043
rs6778350 A -0.00043
rs10821845 C 0.00043
rs6859143 C -0.00043
rs464805 C -0.00043
rs11067574 A -0.00043
rs12762440 C -0.00043
rs6457713 T 0.00043
rs8014763 A 0.00043
rs1838675 G -0.00043
rs11630183 G 0.00043
rs784935 C 0.00043
rs6806061 T 0.00043
rs6587625 A 0.00043
rs2897347 C 0.00043
rs2364967 T -0.00043
rs341237 T 0.00043
rs1144133 T -0.00043
rs10845602 G -0.00043
rs835136 T 0.00043
rs11602585 T -0.00043
rs163955 A -0.00043
rs1029420 T -0.00043
rs1276284 A -0.00043
rs10770705 A -0.00043
rs10982490 C 0.00043
rs9903866 G -0.00043
rs7168440 C -0.00043
rs10194749 G 0.00042
rs1401210 T -0.00042
rs4712257 A -0.00042
rs31975 T -0.00042
rs12335694 T -0.00042
rs10951321 T -0.00042
rs2222017 T 0.00042
rs299871 G 0.00042
rs16853574 C -0.00042
rs147295 T 0.00042
rs6809651 T -0.00042
rs4887838 T 0.00042
rs9920962 C 0.00042
rs17509019 G -0.00042
rs10949509 C 0.00042
rs11161828 C 0.00042
rs7187605 T -0.00042
rs5770594 G 0.00042
rs2200271 G 0.00042
rs17015903 T -0.00042
rs11177048 T 0.00042
rs4747659 C 0.00042
rs10113207 G 0.00042
rs13217310 A 0.00042
rs8058961 T 0.00042
rs3007738 A 0.00042
rs1570009 C 0.00042
rs2514801 T 0.00042
rs11877945 A 0.00042
rs2074739 C -0.00042
