# Supplementary material for: Genomic prediction of celiac disease targeting HLA-positive individuals
Source: Genome Med. 2015 Jul 16;7(1):72. doi: 10.1186/s13073-015-0196-5 (PMC4523954; doi:10.1186/s13073-015-0196-5)
Supplement: Additional file 3: — The GRS-DQ2.5-imputed score, in terms of SNP/marker ID, reference allele, and weight. (TXT 67 kb) [file 13073_2015_196_MOESM3_ESM.txt]

HLA_DQB1_0303 P -0.0549
rs7765379 C -0.04869
rs7764819 G -0.04685
rs12324270 C -0.02686
rs6135395 G 0.02666
rs17427599 T -0.02407
SNP_DQA1_32717072 T -0.02238
rs12564407 G -0.02228
rs16941437 T -0.02193
rs13132933 G -0.02026
rs4686709 C -0.01979
rs16978324 A 0.01862
rs2978083 T -0.01861
rs17284897 T 0.01769
SNP_DQB1_32740666_GC A -0.01726
AA_DQB1_57_32740666_AS A -0.01724
rs28732082 A -0.01721
rs11581805 C -0.01703
rs2516484 A -0.01618
rs2818294 G -0.01611
rs9326958 G -0.01603
rs28732144 A -0.01599
rs11985037 T -0.01581
SNP_DQB1_32740666_G A -0.01571
AA_DQB1_57_32740666_A A -0.01569
rs3852215 T -0.01563
rs2532547 A -0.01548
rs17144110 A -0.01538
rs11981156 T 0.01501
rs28894977 C -0.015
rs3021366 T -0.01495
rs7431578 C 0.01491
rs12201472 T -0.01469
rs9851967 T -0.01455
rs9277726 T -0.01425
rs2942067 G 0.01422
rs11221332 A 0.01404
rs11221335 C 0.01404
rs28732201 A -0.01382
rs1559810 T 0.01371
rs17207190 A -0.01364
rs2044124 T -0.01363
rs2029574 G 0.0136
rs13151961 C -0.01357
rs5000632 G -0.0135
rs9394113 G -0.0135
HLA_DPB1_02 P -0.01347
rs9378125 G -0.01337
rs9357152 C -0.01283
rs13076312 C -0.01242
rs13091753 A 0.01229
rs1008570 G 0.01226
rs7649848 A -0.01216
rs12086216 T -0.0121
rs12148472 G 0.01209
rs1426715 T -0.01203
rs11654648 T 0.01201
rs8011654 G 0.01193
rs28732175 T -0.01188
rs1540528 T 0.01188
rs6839195 T 0.01168
rs1564328 A 0.01168
rs4585457 T 0.01155
rs2071349 G -0.01151
rs17044246 G 0.01147
rs17437369 A 0.01146
rs653178 C 0.0114
rs1464510 G -0.01137
rs1076514 T 0.0112
rs17318582 C -0.01114
rs6840978 A -0.01113
rs2162610 C 0.0111
rs12218978 T 0.01102
rs12725332 A -0.011
rs2982712 G -0.01099
rs2071285 A -0.0108
rs16897092 G 0.01072
rs13204742 A -0.01071
rs10900855 A 0.01068
rs1649983 A -0.01048
rs9397961 G -0.01036
rs1738074 T 0.01032
rs12216522 G 0.01031
rs7734102 T 0.01031
rs4984460 C -0.01023
rs7655799 G 0.0102
AA_DRB1_11_32660115_VD P -0.01018
rs759382 G 0.01018
rs17810546 G 0.00998
rs10798176 C -0.00979
rs3097644 G 0.00977
rs1051533 A 0.00975
rs3774867 A 0.00974
rs1468791 A 0.0097
rs13098911 T 0.00965
rs2327832 C 0.00964
rs7651446 A -0.00957
rs1378833 A 0.00946
rs3184504 T 0.00941
rs10484828 A -0.00936
rs6863289 C -0.00928
rs526282 G 0.00928
rs299948 T -0.00923
rs11851414 G 0.00921
rs3734166 T 0.00921
rs11002600 G 0.00913
AA_DPB1_69_33156619_E P -0.00912
SNP_DPB1_33156618 G -0.00912
rs2473520 T -0.00911
rs917997 A 0.0091
rs3891175 G -0.00906
rs2004484 G -0.00906
rs7021889 G 0.00905
SNP_DPB1_33156439 A 0.00904
AA_DPB1_9_33156439_F A 0.00904
SNP_DPB1_33156437 G 0.00904
AA_DPB1_8_33156436 V 0.00904
SNP_DPB1_33156435 G 0.00904
rs1901995 G 0.00899
rs10023533 T -0.00895
rs2071469 T -0.00892
rs6453065 A -0.00889
rs4690187 T -0.00883
rs212402 G 0.00883
rs11872939 T 0.00872
rs7631551 T 0.00872
rs6100044 A -0.00857
rs11638486 A 0.00853
rs10402666 T -0.00851
rs1323292 G -0.00842
rs618019 T 0.00842
rs2301226 A -0.00834
rs17274750 G 0.00833
rs9368699 G -0.00833
SNP_DQB1_32740731 C -0.0083
rs9650192 T -0.00822
rs6933404 C 0.00814
rs6885306 A -0.00814
rs12813102 C 0.00811
SNP_DQB1_32737837 G -0.00809
rs1487504 T -0.00807
rs2854050 T -0.00806
rs735455 T -0.00806
rs6910071 C -0.00802
rs7098403 C -0.008
rs17149227 C 0.00798
SNP_DQB1_32740727_T A -0.00798
SNP_DQB1_32740726 T -0.00797
AA_DQB1_30_32740747_S A -0.00797
SNP_DQB1_32740747 T -0.00796
AA_DQB1_37_32740726_I A -0.00796
SNP_DQB1_32740699 A -0.00796
SNP_DQB1_32740748_T A -0.00796
AA_DQB1_46_32740699 V -0.00795
AA_DQB1_28_32740753 T -0.00794
SNP_DQB1_32740696 T -0.00794
SNP_DQB1_32740753 G -0.00793
AA_DQB1_47_32740696 Y -0.00793
SNP_DQB1_32740681 G -0.00792
SNP_DQB1_32737205 C -0.00791
AA_DQB1_52_32740681 P -0.00791
SNP_DQB1_32740773_T A -0.0079
SNP_DQB1_32740672_A A -0.00789
AA_DQB1_55_32740672_L A -0.00788
rs29234 G -0.00788
AA_DQB1_-10_32742295_S A -0.00787
SNP_DQB1_32742296_A A -0.00786
rs10495392 C -0.00784
AA_DQB1_71_32740624_K A -0.00782
rs11680457 G 0.00781
SNP_DQB1_32740623 G -0.00781
AA_DQB1_74_32740615_A A -0.0078
HLA_DQB1_02 A -0.0078
rs9676648 C 0.00779
rs9882341 G -0.00779
rs17589981 G 0.00777
rs2816316 C -0.00777
rs1002658 T -0.00775
rs17683483 A -0.00775
rs17072702 G 0.00774
rs17142558 G 0.00771
rs10180671 C 0.0077
rs2364482 G -0.00768
rs2523769 G -0.00767
rs2345724 G 0.00766
rs4767301 A 0.00765
rs16956486 G 0.00764
rs3920986 C 0.00763
rs10843576 T 0.00761
rs887653 T 0.0076
rs17219303 A -0.00759
rs2250092 C 0.00757
rs2882826 T 0.00756
rs1476914 C 0.00753
rs7077467 G -0.0075
rs7845393 A -0.0075
rs7523907 G -0.00743
rs11655786 T -0.00742
rs829418 A 0.00738
rs12422005 G 0.00737
rs2446200 A 0.00732
rs7340612 T 0.0073
rs3805466 T -0.00726
rs12140465 C 0.0072
rs10110940 G 0.00719
rs2351765 A 0.00717
rs4303727 G -0.0071
rs1482611 G 0.00708
rs941321 T -0.00708
rs11686546 C 0.00707
rs2523790 G -0.00703
rs1383264 A -0.00703
rs2272128 C 0.00702
rs11079203 A 0.00699
rs3129731 T 0.00698
rs1354329 T 0.00686
rs828618 T -0.00685
rs11067155 A 0.00685
rs11999938 T 0.00685
rs1930564 C 0.00685
rs7633882 A 0.00684
rs4703164 C 0.00683
rs6780295 A -0.00683
rs11136346 G 0.00681
rs10009456 A 0.00679
rs10244937 A 0.00678
rs9268543 T -0.00678
rs1341278 G -0.00674
rs6785153 G -0.00674
rs2239196 A -0.00672
rs2834512 T 0.00667
rs872071 G -0.00666
rs12496664 G 0.00666
rs10948693 A 0.00662
rs1403507 G -0.00662
rs7699715 T 0.00661
rs7945554 A 0.00659
rs2179129 C 0.00656
rs2864700 G 0.00654
rs11664429 T -0.00654
rs7046290 C -0.00652
rs2611249 C -0.00652
rs7527726 A -0.0065
rs10882037 G 0.0065
AA_DPB1_9_33156439_Y P 0.00647
rs2071362 G -0.0064
rs856055 C 0.00638
rs10970502 T 0.00638
rs589217 C -0.00638
rs540519 A -0.00637
rs4573661 T -0.00636
rs592243 C 0.00632
rs4296166 A -0.00632
rs224612 A -0.00631
rs10229709 A 0.0063
rs12779178 A -0.0063
rs10937063 A -0.00628
rs10438027 A 0.00627
AA_DRB1_11_32660115_V P -0.00626
rs8099153 T 0.00625
rs4903794 G -0.00623
rs10491182 C 0.00623
rs2971970 A -0.00622
rs11749231 C -0.0062
rs1992045 T -0.00616
rs16832173 G 0.00616
rs1730454 G 0.00616
rs7738609 T -0.00614
rs11110390 A -0.00613
rs11783882 T -0.00613
rs6080044 A -0.00612
rs2984920 T -0.00609
rs1889548 T -0.00608
rs6478740 C 0.00608
rs4072465 A 0.00607
rs2267647 T 0.00604
rs4688136 A -0.00604
rs224619 T 0.00601
rs2417022 G 0.006
rs6846231 T 0.00597
rs4308478 G 0.00597
rs8026827 T 0.00596
rs13189284 A -0.00594
rs3099844 T 0.00592
rs2056626 C -0.00589
rs1772415 T 0.00589
rs2060112 A -0.00587
rs2857211 T 0.00585
rs10934891 G -0.00584
rs9314227 G -0.00581
rs1716010 G 0.00581
rs9842160 A -0.0058
rs17041255 C 0.00579
rs2838522 C -0.00578
rs12713430 T -0.00577
SNP_B_31432130_T A -0.00576
AA_B_114_31432129_NK A -0.00576
AA_B_114_31432129_N A -0.00576
rs3094011 G 0.00572
rs10090764 T 0.0057
rs17197114 C -0.00568
rs7395319 G 0.00568
rs12663603 G -0.00567
rs11825217 A 0.00566
rs17304375 C -0.00566
rs677592 G 0.00564
rs6895902 T 0.00564
rs1443671 G 0.00563
AA_DRB1_13_32660109_SRY A -0.00563
rs7711546 A -0.0056
rs347142 G 0.00559
rs645056 A 0.00559
rs10848623 G 0.00557
rs10774486 G -0.00557
AA_B_114_31432129_Nx A -0.00557
rs12423069 G 0.00556
AA_B_114_31432129_DH P -0.00556
rs641455 A 0.00556
rs3871520 A 0.00554
rs9811792 C 0.00553
rs4809889 C -0.0055
rs1242479 G 0.0055
rs10459624 G 0.0055
rs203438 A -0.00548
rs2163196 A -0.00548
rs10744557 A 0.00545
rs11063642 A -0.00545
rs6986529 T -0.00544
rs762472 A -0.00544
rs1502638 T 0.00544
rs12898600 T 0.00542
rs17054788 T 0.00539
rs2178192 T -0.00539
rs7265754 A -0.00535
rs16839450 T -0.00533
rs6964003 G -0.00532
rs10498635 T -0.00532
rs1447398 G 0.00532
rs3806839 G -0.00531
rs1773245 A 0.00531
rs12568891 G 0.00531
rs10934493 A -0.00529
rs7689246 G 0.00527
rs8059366 G -0.00526
rs2129446 A 0.00526
rs2031240 C 0.00523
rs17344132 C -0.00523
rs6090314 T 0.00522
rs8035542 T -0.00522
rs6968464 T -0.00522
rs6771354 T 0.00521
rs4607599 A -0.00521
rs2500271 C 0.0052
rs1538242 C -0.00517
rs16913066 T 0.00517
rs13224811 T 0.00514
rs9908046 T -0.00513
rs6029143 A -0.00513
rs16916683 T 0.00513
rs2266630 C 0.00513
rs12108156 G -0.00513
rs2033751 G -0.00512
rs518673 A -0.0051
rs10111484 A 0.0051
rs9915812 C 0.0051
rs619460 G -0.00509
rs7803705 C 0.00509
rs11601325 A -0.00509
rs13081814 G 0.00508
rs673567 G -0.00508
rs7201597 A 0.00505
rs12434438 C 0.00505
rs1392949 T -0.00505
rs7860482 T 0.00504
rs11038229 G 0.00504
rs9275224 C -0.00504
rs10489033 C 0.00503
rs181860 G 0.00503
rs8192575 C -0.00501
rs7785892 C 0.00498
HLA_DRB1_0401 P -0.00498
rs2300478 C -0.00498
rs16932710 G -0.00496
AA_DQB1_-10_32742295_A P -0.00494
rs17766531 C 0.00494
rs11754146 T 0.00493
rs12776250 G -0.00492
rs2247891 G 0.0049
rs2851798 T -0.00489
rs1324433 T 0.00488
rs6461387 A 0.00488
rs39848 G -0.00487
rs6786487 A 0.00486
rs3827392 C -0.00486
rs9423393 G -0.00484
rs9267488 G 0.00484
rs6969700 A -0.00483
rs1959133 T 0.00482
rs4623203 T -0.00481
rs9862314 C 0.00481
rs2298428 T 0.0048
rs2403520 T -0.00479
rs17472220 T -0.00479
rs12990441 A 0.00479
rs2515466 T -0.00478
rs16908013 T 0.00478
rs9893651 A -0.00476
rs6743162 C 0.00475
rs12261538 G -0.00473
SNP_DQB1_32742309_CG A -0.00472
rs11653487 C 0.00472
rs887656 T 0.00469
rs8126847 G 0.00468
rs582804 A 0.00467
rs6570838 C -0.00466
rs1246386 C 0.00466
rs8025412 G 0.00466
rs4741986 G 0.00466
rs13012494 C 0.00465
SNP_DRB1_32657518 T -0.00463
rs7653174 A -0.00463
rs7073095 C -0.00463
rs17624012 T 0.00463
rs9861610 G 0.00462
AA_DRB1_120_32657518_S A -0.00462
AA_DRB1_120_32657518_N P -0.00461
rs2058244 T -0.00461
rs7659100 G -0.0046
rs2748081 G 0.00456
rs2194161 C 0.00456
rs6708488 G 0.00455
rs10022199 T -0.00453
rs7094544 A -0.00453
rs2621326 T -0.00451
rs10426695 C 0.0045
rs17197107 C -0.00449
rs1014968 A 0.00449
rs9846711 A -0.00448
rs12089733 C -0.00447
rs17049735 A -0.00447
rs1390630 A 0.00446
rs17620389 G 0.00446
rs2201965 C 0.00446
rs1396205 C 0.00446
rs4688067 G 0.00445
rs11952757 A 0.00444
rs7223325 G 0.00443
rs17699546 G -0.00443
rs7683477 C -0.00442
rs11952674 A -0.00438
rs10148442 A -0.00437
rs8027604 C 0.00434
rs4772700 A -0.00434
rs2886326 T 0.00434
rs1316368 C 0.00433
rs1869999 T -0.0043
rs1518263 T -0.0043
rs4674940 C 0.00429
rs11674025 A -0.00427
rs709303 T -0.00427
rs13297637 G 0.00427
rs7215470 C -0.00427
rs12665573 A -0.00426
rs1543921 T -0.00424
rs8130292 G -0.00424
rs10490162 G 0.00424
rs17501521 A -0.00423
rs1923123 T -0.00423
rs988543 C 0.00423
rs7103328 G 0.00423
rs6991234 A -0.00422
rs8003691 A -0.00421
rs1772408 A 0.00421
rs279676 C 0.00419
rs10510883 T -0.00419
rs1517347 G -0.00418
rs7173216 T 0.00418
rs802734 G 0.00415
rs853275 T 0.00413
rs11598974 A -0.00413
rs460380 C 0.00413
rs10083154 T -0.00413
rs7254627 T 0.00413
rs9819226 T 0.00412
rs2420970 A 0.00411
rs4522678 C 0.00411
rs540909 T 0.0041
rs10975841 A -0.0041
rs614004 G 0.00409
rs4908830 G -0.00409
rs343470 G -0.00408
rs11261073 T -0.00408
rs451375 A -0.00406
rs6432218 G -0.00404
rs991794 G -0.00403
rs6414164 A 0.00403
rs1426271 C 0.00403
rs6922679 G 0.00402
rs2489863 C -0.00402
rs1893592 G -0.00401
rs3027267 T 0.004
HLA_DPB1_0201 P -0.004
rs9381336 G -0.004
rs6068023 T 0.00399
rs13026640 T 0.00398
rs4607710 G 0.00397
rs1539468 C 0.00397
HLA_DQA1_0301 P -0.00397
rs7922927 G -0.00397
SNP_DQA1_32717108 T -0.00397
HLA_DQA1_03 P -0.00397
AA_DQA1_26_32717128 S -0.00396
rs4866470 T 0.00395
SNP_DQA1_32717128 G -0.00395
rs6806528 A 0.00394
rs9957928 C 0.00394
rs4941178 A -0.00394
AA_DQA1_47_32717191_Q P -0.00394
SNP_DQA1_32717217_A P -0.00392
rs13238736 A -0.00392
rs7611432 A -0.00392
AA_DQA1_56_32717218_R P -0.00391
rs2856997 T -0.00391
rs4752656 C 0.0039
SNP_DQA1_32717219_A P -0.0039
rs4540637 C 0.00389
SNP_DQA1_32717277_G P -0.00389
rs12898704 A -0.00389
AA_DQA1_76_32717278_V P -0.00389
AA_DQA1_187_32718380_T P -0.00389
SNP_DQA1_32718379 A -0.00388
AA_DQA1_187_32718380_A A -0.00388
rs284272 A 0.00388
rs11203172 A -0.00388
rs2385296 G 0.00387
rs982558 T -0.00387
rs381466 C 0.00386
rs12767810 A 0.00385
rs524599 G 0.00385
rs1865550 C 0.00385
rs733210 G -0.00384
rs733208 A -0.00384
rs8037669 A 0.00384
rs7107661 A 0.00384
rs10505887 C -0.00384
rs9290412 A 0.00384
rs3130614 T 0.00383
rs9388761 G 0.00383
rs10022745 A -0.00383
rs17148266 C 0.00382
rs7724915 C -0.00382
rs12299821 G 0.00382
rs16933825 C -0.00381
rs10903118 T -0.00381
rs10904627 G 0.00379
rs838958 T -0.00379
rs4392977 G -0.00379
rs3130696 G -0.00379
rs1364339 G 0.00378
rs1331621 T -0.00378
rs3132958 A 0.00377
rs10752197 C 0.00377
rs3132959 G 0.00377
rs3129947 T 0.00377
rs1008016 G -0.00376
rs10511453 G -0.00376
rs7738142 A -0.00375
rs12521025 G 0.00374
rs643120 T -0.00374
rs339061 T -0.00372
rs12615669 A -0.00372
rs401643 G -0.00372
rs9525559 G 0.00371
rs2338890 T 0.00371
rs1894406 A -0.00371
rs1022179 G -0.0037
rs13015714 G 0.00369
rs11586485 A -0.00369
rs1005384 A -0.00368
rs10098764 A 0.00368
rs11066188 T 0.00366
rs9533660 A -0.00366
rs10957694 A -0.00366
rs4693188 T -0.00365
rs1492907 T -0.00364
rs8137939 T 0.00364
rs7178111 C -0.00364
rs12616281 G 0.00364
rs1789956 A 0.00363
rs1783584 C 0.00363
rs591512 T 0.00363
rs4503832 A -0.00362
rs856135 G 0.00361
rs3824865 C -0.0036
rs6823507 C 0.00359
rs9966745 A -0.00359
rs2633616 T 0.00359
rs11769360 A -0.00358
rs10520607 T 0.00358
rs4614486 G 0.00358
rs12338903 C 0.00358
rs1633012 G 0.00357
rs3131643 T 0.00357
rs6685345 A -0.00357
rs10906340 T -0.00357
rs10485846 T -0.00357
rs2776961 T -0.00356
rs6504218 T -0.00356
rs4697648 T 0.00356
rs10935125 T -0.00356
rs415793 T -0.00356
rs7189522 T 0.00355
rs1492885 C 0.00355
rs2116649 T 0.00354
rs11732351 T 0.00354
rs6959329 G -0.00353
rs12061304 G -0.00352
rs6478792 T -0.0035
rs1378942 G 0.0035
rs2175324 G 0.0035
rs10511292 A -0.00349
rs6473743 C 0.00349
rs4772068 C 0.00348
rs741533 A -0.00346
rs7642216 C 0.00346
rs13106124 A 0.00345
rs10810656 G 0.00344
rs1010261 T -0.00342
rs294457 T 0.00342
rs3129931 C 0.00342
rs3129907 G 0.00342
rs4679166 A -0.00342
rs3129936 A 0.00342
rs3132944 A 0.00342
rs3129941 T 0.00341
rs3117138 G 0.00341
rs923370 G 0.00341
rs7617168 C -0.0034
rs7047149 G 0.0034
rs12700583 G -0.0034
rs3214047 C 0.00339
rs2173671 A -0.00339
rs17451303 G -0.00338
rs1359389 A 0.00338
rs11237658 G -0.00337
rs1550305 T 0.00337
rs1367876 C -0.00337
rs13033126 C 0.00337
rs1633036 G 0.00336
rs17599667 C -0.00336
rs2959822 T -0.00336
rs905426 T 0.00336
rs17621204 G -0.00335
rs7609125 A 0.00335
rs7032626 C -0.00335
rs1323299 A -0.00334
rs2963295 T -0.00334
rs6441713 G 0.00334
rs11001053 C -0.00333
rs1630816 G -0.00332
rs9532440 A 0.00332
rs2184559 G -0.00331
rs2152284 T -0.00331
rs1465164 T -0.00331
rs4269977 A -0.00331
rs1485439 G 0.0033
rs1791936 C 0.0033
rs10215905 T 0.0033
rs9469246 G -0.00329
rs13029532 C -0.00329
rs3796479 T -0.00328
rs748832 G -0.00328
rs4679208 C 0.00328
rs7119743 T -0.00328
rs905380 G -0.00328
rs10932132 G -0.00327
rs10245185 T 0.00327
rs2236861 T -0.00327
rs11801229 C 0.00327
rs7738738 T -0.00326
rs8082943 A -0.00326
rs1499446 G 0.00326
rs4903527 G 0.00326
rs7820310 G -0.00326
rs4733242 C -0.00325
rs11221388 A -0.00325
rs1006049 T -0.00325
rs12185122 G 0.00325
rs1652583 A 0.00325
rs5994329 A 0.00324
rs12506344 C -0.00324
rs4696433 T 0.00324
rs4894432 C 0.00323
SNP_B_31432056 C -0.00323
rs9382274 T 0.00322
rs477558 G 0.00321
rs1923539 T -0.00321
rs6801198 C 0.00321
rs11108730 C -0.00321
rs11688519 G -0.0032
rs17192023 A -0.0032
rs17642283 C 0.0032
rs1367865 A -0.00319
rs3799260 C -0.00319
rs4411334 T -0.00319
rs6797049 A 0.00319
rs3853482 C 0.00318
rs7661647 A 0.00318
rs4910851 A 0.00318
rs17172071 T 0.00317
rs4721998 C -0.00317
rs3128927 T 0.00316
rs716948 A -0.00316
rs1014486 G -0.00315
rs1007838 A -0.00315
rs12527197 G 0.00315
rs4957727 A -0.00313
rs1558164 C 0.00313
rs17664027 C -0.00313
rs17782073 G 0.00312
rs3941369 A 0.00312
rs4558269 T 0.0031
rs1441107 A 0.00309
rs813915 T 0.00309
rs5012398 C 0.00309
rs2889090 A 0.00309
rs2351212 G 0.00309
rs12196758 G -0.00308
rs3010242 C 0.00307
rs881502 C -0.00307
rs1465643 C -0.00307
rs17337965 C -0.00307
rs1997179 C -0.00306
rs2247098 T 0.00306
rs12588897 T 0.00305
rs9371955 G -0.00305
rs17504477 G -0.00305
rs4939811 C 0.00305
rs4695224 T 0.00305
rs2030001 G 0.00305
rs16854522 G 0.00304
rs6694677 A 0.00304
SNP_DQA1_32717120 G -0.00303
rs10073915 T -0.00302
rs10514335 G 0.00302
rs12033204 T 0.00302
rs10188217 T -0.00302
rs2416893 G -0.00301
rs8039531 C -0.00301
rs1254178 T 0.00301
rs12980441 A -0.00301
rs17371273 C -0.00301
AA_C_177_31346846 K -0.00299
SNP_C_31346847 T -0.00299
rs3732179 T -0.00299
rs12122721 T -0.00299
rs650464 C -0.00298
rs11855600 T -0.00298
rs363571 A 0.00297
rs2302264 T -0.00297
rs4579575 A -0.00297
rs7866986 C -0.00297
rs3772290 A 0.00296
rs1741825 T 0.00296
rs1394466 A 0.00296
rs2670223 A -0.00296
rs9266381 T -0.00296
rs6793728 G -0.00296
rs2411265 C -0.00295
rs718569 C 0.00294
rs12881336 T 0.00293
rs11685570 A -0.00293
rs9861404 G -0.00293
rs10279635 A 0.00293
rs17044432 T 0.00293
rs2831178 C -0.00292
rs709321 T -0.00292
rs2569879 G -0.00291
rs2169611 C -0.0029
rs734910 G 0.0029
rs7416392 T -0.0029
rs960224 A 0.0029
rs28732101 T -0.00289
rs9968005 C 0.00288
rs2824669 A 0.00288
rs10832685 T -0.00287
rs850377 A 0.00285
rs12581320 T -0.00285
rs9892152 T -0.00285
rs2905095 A 0.00285
rs3756761 T 0.00285
rs10496726 C 0.00284
rs3848521 G 0.00283
rs2355351 A 0.00283
rs10042443 T -0.00283
rs10507333 T -0.00283
rs12894609 G -0.00282
rs2380454 T 0.00282
rs363175 T 0.00281
rs11055792 A -0.00281
rs1000559 T -0.00279
rs1114785 T -0.00279
rs12714954 A 0.00279
rs2301843 T 0.00279
rs11107798 T 0.00279
rs1036244 C 0.00278
rs1633038 T 0.00278
rs7230761 C 0.00278
rs2702656 C 0.00276
rs6729185 T 0.00276
rs2472304 C 0.00276
rs7735534 G -0.00276
rs11604650 T -0.00276
rs4675366 A 0.00276
rs2694633 A 0.00275
rs11588419 C 0.00275
rs9463802 C 0.00274
rs11982404 G -0.00274
rs1780321 C 0.00273
rs1800889 A -0.00273
rs764387 A 0.00273
rs12372697 T 0.00272
rs7093648 C 0.00272
rs2708079 A -0.00272
rs2315084 A 0.00272
rs3117128 T 0.00272
rs17653970 G 0.00272
rs1363407 C -0.00272
rs201053 G 0.00271
rs1595627 T -0.00271
rs2028229 A -0.00271
rs3813583 G 0.00271
rs3129904 A 0.00271
rs1324619 A -0.00271
rs6427664 A -0.00271
rs7742883 C 0.0027
rs2022531 C 0.0027
rs1056517 G -0.0027
rs6960653 G 0.0027
rs561267 C -0.0027
rs2833376 T -0.0027
rs7302560 C -0.0027
rs11759145 T 0.00269
rs12417221 G 0.00269
rs11708761 A -0.00269
rs6430552 A 0.00269
rs2087176 C 0.00269
rs4354357 T -0.00268
rs10789314 C 0.00268
rs2817857 A 0.00268
rs391460 T 0.00268
rs879982 G -0.00267
rs1571393 C -0.00267
rs6045492 G 0.00267
rs7545121 A -0.00267
rs12974686 T -0.00267
rs2681338 T 0.00266
rs1799964 C -0.00266
rs4763800 A 0.00266
rs1897515 G 0.00266
rs1883326 T -0.00266
rs2862343 C 0.00265
rs11851129 T 0.00264
rs12650063 T -0.00263
rs1405331 A 0.00263
rs2043653 T -0.00263
rs4752614 T -0.00262
rs136633 A 0.00262
rs2068031 T -0.00262
rs1684617 C -0.00262
rs11203203 T 0.00261
rs10000856 A 0.0026
rs9842650 G -0.0026
rs1697142 C 0.0026
rs2473611 A -0.0026
rs17177078 T -0.00259
rs10880646 T -0.00258
rs10002743 C -0.00258
rs10884065 G -0.00258
rs1587379 C 0.00258
rs2272115 A 0.00257
rs3117113 T 0.00257
rs6081232 G -0.00257
rs7804147 T -0.00257
rs2744918 C 0.00256
rs9258208 T -0.00256
rs7751815 T -0.00256
rs12801239 G 0.00256
rs25872 C 0.00255
rs17773540 A -0.00255
rs7616907 T 0.00255
rs16943237 A 0.00254
rs2604271 G 0.00254
rs8047859 A -0.00254
rs11585992 C -0.00254
rs4958532 T -0.00254
rs12262809 T 0.00253
rs17602780 A -0.00253
rs2834021 C -0.00253
rs2025106 G -0.00253
rs12094741 A 0.00252
rs17754574 A 0.00252
rs11649611 T 0.00251
rs11466619 G 0.00251
rs3791446 C 0.00251
rs588129 T -0.0025
rs13084812 T 0.0025
rs1564632 A 0.0025
rs2253820 T 0.0025
rs4384353 A -0.0025
rs16863701 A 0.0025
rs2378991 A -0.0025
rs7770216 A -0.00249
rs1033774 A -0.00248
rs2790102 A -0.00248
rs2470890 G 0.00248
rs422945 G 0.00248
rs11178321 C 0.00247
rs2462916 C 0.00247
rs2113643 G 0.00247
rs11265889 A 0.00246
rs10273560 G 0.00246
rs10512106 G 0.00245
rs1542752 T 0.00245
rs2588209 G 0.00245
rs341032 T -0.00245
rs1017413 C 0.00245
rs2192635 G 0.00245
rs12927773 A -0.00244
rs11096956 T 0.00244
rs864537 C -0.00244
rs9266409 C -0.00244
rs9266399 T -0.00244
rs7610160 G -0.00244
rs2163882 T 0.00244
rs4900384 G 0.00243
rs2179182 T -0.00243
rs1389037 T 0.00243
rs4675357 G 0.00243
rs11734660 C -0.00243
rs7634557 G 0.00243
rs7092666 G -0.00242
rs12112847 G 0.00242
rs3748816 C -0.00242
rs6977910 G -0.00242
rs11065987 G 0.00241
rs2765329 A 0.00241
rs2295639 G 0.0024
rs11945928 T -0.0024
rs2303038 T 0.0024
rs1863618 C 0.0024
rs2677110 T -0.0024
rs1400288 T -0.00239
rs1265115 T -0.00239
rs12604748 T 0.00239
rs6108727 A -0.00239
rs17144105 A -0.00239
rs3843956 A -0.00239
rs4856715 G 0.00238
rs7520271 A 0.00238
rs11745143 T 0.00238
rs2822665 C -0.00237
rs4075188 T 0.00237
rs7746875 C 0.00236
rs4974291 G 0.00236
HLA_C_0701 P 0.00236
rs2257157 G 0.00235
rs4596347 G -0.00235
rs11731847 A 0.00235
rs17170840 A -0.00235
rs1609996 T -0.00235
rs16878165 G 0.00234
rs12950579 T 0.00234
rs2823447 T 0.00234
rs6140825 T 0.00234
rs4968211 T -0.00233
rs305346 G 0.00233
rs4574921 G -0.00233
rs7817585 G 0.00233
rs11150233 A 0.00233
rs3800933 G 0.00231
rs6729702 A 0.00231
rs4253292 G 0.00231
rs11178323 T 0.00231
rs8037430 A -0.0023
rs7332922 T 0.00229
rs4954368 C 0.00229
rs1110079 T 0.00229
rs4732849 A 0.00229
rs3021378 C -0.00229
rs12022864 G -0.00229
rs11590737 C -0.00228
rs9313435 C 0.00228
rs1219036 G 0.00228
rs7752180 A -0.00228
rs9266395 T -0.00228
rs2296337 A -0.00227
rs8045344 C 0.00227
rs6793234 G 0.00227
rs7924768 G 0.00227
rs6091384 T -0.00227
rs6498771 T 0.00227
rs1417768 T 0.00227
rs12507487 C -0.00226
rs12376596 C 0.00226
rs4674611 G 0.00226
rs6980482 G 0.00226
rs10152898 T -0.00226
rs6013794 T -0.00226
rs6857625 T 0.00225
rs7201283 A -0.00225
rs4675246 T -0.00225
rs10936599 A 0.00225
rs6537885 T -0.00224
rs2293827 T -0.00224
rs6080058 G -0.00224
rs13064158 G 0.00223
rs1883324 A -0.00223
rs136867 C -0.00223
rs6602658 A 0.00223
rs7141604 T -0.00222
rs302483 G -0.00222
rs9727042 C -0.00222
rs12447578 A -0.00222
rs11959184 G 0.00222
rs4751457 C -0.00222
rs2483286 G 0.00221
rs7837242 C 0.00221
rs2268439 T 0.00221
rs10746361 C -0.0022
rs12041118 G 0.0022
rs11133647 T 0.0022
rs2327354 A 0.0022
rs7752376 T 0.00219
rs8038475 T -0.00219
rs1425551 C -0.00219
rs749008 G -0.00219
rs8039584 T 0.00218
rs1738899 T 0.00218
rs2207584 A -0.00218
rs4814284 C -0.00218
rs1571176 A 0.00218
rs2918214 C 0.00217
rs12724997 G -0.00217
rs11210896 T -0.00217
rs7846030 G -0.00217
rs7547496 T 0.00217
rs16895221 T -0.00217
rs6895123 G -0.00217
rs3851294 A 0.00217
rs713567 T 0.00216
rs7084059 T 0.00216
rs13385428 A 0.00216
rs4347829 G 0.00216
rs6417121 C 0.00216
SNP_DPB1_33156517 A 0.00216
AA_DPB1_35_33156517_Y P 0.00216
rs1885587 C 0.00215
rs6801173 A 0.00215
rs10784294 A -0.00215
rs11690040 T -0.00214
rs6080358 G -0.00214
SNP_DQB1_32740727_A P -0.00214
rs375694 T 0.00214
rs920156 A -0.00214
rs867926 G -0.00214
rs2548331 T -0.00213
rs2909798 G -0.00213
AA_DQB1_37_32740726_Y P -0.00213
rs2031341 A -0.00213
rs7922038 T -0.00213
rs6968852 T 0.0021
rs2345351 A 0.0021
rs11595301 A -0.0021
rs3909214 G -0.0021
rs3095627 T -0.00209
rs874319 A 0.00208
rs12644435 G 0.00208
rs7361672 A -0.00208
rs2623113 A -0.00207
rs17027682 G 0.00207
SNP_DQB1_32740624 G -0.00207
rs16948170 A 0.00207
rs10209721 T 0.00207
rs10850630 G -0.00207
rs10976014 G -0.00207
rs7970048 T -0.00207
rs9501398 T -0.00207
rs12132639 T 0.00207
rs11117762 C -0.00207
rs11140345 C -0.00207
rs11783192 T 0.00206
AA_DQB1_71_32740624_KD A -0.00206
rs9950125 T 0.00206
rs6598456 C -0.00206
rs7140697 G -0.00206
rs6742278 G 0.00206
rs133074 T -0.00205
rs6457617 A -0.00205
rs501344 A -0.00205
rs2069522 C 0.00205
rs6457620 C -0.00205
rs10006892 G -0.00205
rs3897903 A 0.00205
rs6904320 A 0.00205
rs2376353 G 0.00205
rs17562317 T 0.00204
rs3781338 A -0.00204
rs6926365 C 0.00203
rs12928822 A -0.00203
rs16988632 A 0.00203
rs6790000 C -0.00203
rs8187890 C -0.00203
rs12782796 C -0.00203
rs7923528 T 0.00203
rs10933273 T -0.00203
rs13035520 C 0.00202
rs17504655 C -0.00202
rs2067709 C -0.00202
rs9603599 C 0.00202
rs17114406 T -0.00202
rs2327935 A -0.00202
rs17587637 T -0.00201
rs10746381 C -0.00201
rs10937931 T -0.00201
rs13374459 C 0.00201
rs16837408 T -0.00201
rs2028597 A 0.002
rs12478959 T 0.002
rs4905809 A -0.002
rs6808931 A -0.002
rs949575 T -0.002
rs10988495 C 0.002
rs2902563 G 0.00199
rs6937402 G 0.00199
rs10865660 C 0.00199
rs4243416 A 0.00199
rs4253239 A 0.00199
rs12983784 G 0.00199
rs6789518 A -0.00199
rs7319942 C 0.00198
rs4743667 T 0.00198
SNP_DQB1_32740666_T P -0.00198
rs4947764 C 0.00198
rs16931247 C -0.00198
AA_DQB1_135_32737883_D A 0.00198
rs2366408 T -0.00198
rs403999 A 0.00198
rs6507876 C 0.00197
rs12788589 C -0.00197
rs10267374 T 0.00197
rs10758669 G 0.00197
rs7178765 A -0.00197
rs4682103 A 0.00197
rs13423976 A 0.00197
rs951932 G -0.00197
rs7893256 A -0.00197
AA_DQB1_57_32740666_D P -0.00197
rs1883731 T -0.00197
rs10505770 T -0.00196
rs442417 C 0.00196
rs6692892 C 0.00196
rs950752 A 0.00196
rs7336934 A 0.00196
rs13203101 A -0.00196
rs1778986 T 0.00196
rs460106 T 0.00195
rs2047597 C -0.00195
SNP_DRB1_32660115_GC A -0.00195
rs4946241 C -0.00195
rs2151883 T -0.00195
rs4870255 T 0.00195
rs1993480 A -0.00194
AA_DRB1_11_32660115_SPG A -0.00194
rs2274229 A -0.00194
rs2623139 T -0.00194
rs6885854 A -0.00194
rs4505261 C 0.00194
AA_DRB1_13_32660109_HF P -0.00194
rs2426843 G -0.00193
rs7741143 G -0.00193
rs6865418 A -0.00193
rs10952902 G 0.00193
rs12259819 A -0.00192
rs739059 G -0.00192
rs890193 C 0.00192
rs2265900 A -0.00192
rs2610683 G 0.00192
rs11751461 T -0.00192
rs10908921 C 0.00191
rs301694 T -0.00191
rs12143842 T -0.00191
rs6956744 A 0.00191
rs1736911 A 0.00191
rs9479919 C 0.00191
rs4241605 A 0.00191
rs7069291 G 0.00191
rs1415345 A 0.00191
rs1558130 G -0.00191
rs17019823 G -0.00191
rs1426713 A -0.00191
rs4577002 C -0.00191
rs9854781 C 0.0019
rs17027082 C 0.0019
rs1569731 G -0.0019
rs12336965 T -0.0019
rs6946131 C 0.0019
rs573295 C -0.0019
rs7612607 C -0.0019
rs2838799 G 0.0019
rs7317882 A -0.0019
rs4842609 A -0.0019
rs10777827 A -0.0019
rs7703118 G 0.0019
rs1624675 T -0.00189
SNP_DPB1_33156664_G A 0.00189
AA_DPB1_84_33156664_G A 0.00189
rs11628888 G -0.00189
rs38753 C -0.00189
rs4722353 G -0.00189
rs3130250 A 0.00188
rs11066320 A 0.00188
rs10936603 T 0.00188
rs2269248 C -0.00188
rs4240193 C -0.00188
rs2166336 C 0.00188
rs2694618 C 0.00187
rs2076675 G -0.00187
rs2789551 G -0.00187
rs2801560 C 0.00187
rs11900753 T 0.00187
rs16955314 A -0.00187
rs16967818 G -0.00187
rs17017737 G 0.00187
rs421303 C 0.00187
rs11224446 C -0.00187
rs11695148 G -0.00186
rs16824089 C -0.00186
rs10485961 A -0.00186
rs10970527 T 0.00186
rs17565134 G 0.00186
rs2296716 T 0.00186
rs3115629 G 0.00185
rs1435847 A 0.00185
rs12762440 C -0.00185
rs2844363 G -0.00185
rs11250736 T -0.00185
rs1548808 A 0.00185
rs1573182 A -0.00184
rs1489445 A 0.00184
rs7462577 T 0.00184
rs1567620 A 0.00184
rs3130252 C 0.00183
rs757694 A 0.00183
rs1111875 A 0.00183
rs1368910 C -0.00183
rs5753425 C -0.00183
rs13394764 A 0.00182
rs11134624 A -0.00182
rs1481417 G 0.00182
rs1545782 A -0.00182
rs9745992 C 0.00182
rs9266669 A 0.00182
rs11182517 A -0.00181
rs1875882 G -0.00181
rs7947527 T -0.00181
rs4959079 T -0.00181
rs9649956 T 0.00181
rs41346 T -0.0018
SNP_DQB1_32740773_C P -0.0018
rs4789111 T 0.0018
AA_B_116_31432123_YL A -0.0018
rs4258685 A -0.0018
rs4330343 C -0.0018
rs2483275 T 0.0018
rs1010800 C -0.0018
rs7070941 T 0.0018
rs4897350 A 0.00179
rs2291287 C 0.00179
SNP_B_31430769 A 0.00179
rs2296343 C -0.00179
rs11043097 G 0.00178
rs17337559 T -0.00178
rs2395911 G 0.00178
rs2253675 A 0.00178
rs7533274 C -0.00178
rs625365 A -0.00177
rs4536513 A -0.00177
rs4849127 T 0.00177
rs12475686 A -0.00176
rs1864148 G 0.00176
rs1009355 T 0.00176
rs11466612 G 0.00176
rs12414552 G 0.00176
rs776717 G 0.00176
rs978716 A 0.00176
rs1172962 C 0.00176
rs1008007 G -0.00175
rs406271 G -0.00175
rs9313889 A 0.00175
rs7018169 C -0.00175
rs9258218 A -0.00175
rs2077652 C -0.00175
rs7675990 T -0.00175
rs16851998 G -0.00174
rs12587429 G 0.00174
rs13286908 C 0.00174
rs4797316 T -0.00174
rs954988 T -0.00173
rs3814195 T 0.00173
rs786018 C 0.00173
rs1895245 A -0.00173
rs4683852 C 0.00173
rs6085588 T 0.00173
rs2473528 C -0.00172
rs7116607 C 0.00172
rs1289168 T -0.00172
rs6989877 T -0.00172
rs16981495 T -0.00172
rs4078408 C -0.00172
rs4615456 G 0.00172
rs1927533 A 0.00171
rs2532082 A -0.00171
rs2242900 G -0.00171
rs377250 G 0.0017
rs10735308 T -0.0017
rs6518350 G -0.0017
rs10785405 T -0.0017
rs13132869 C 0.0017
rs1436563 A -0.0017
rs1878424 T 0.00169
rs11097585 C 0.00169
rs131838 T 0.00169
rs10745776 A -0.00169
rs12481033 C -0.00169
rs10996746 G -0.00168
rs12778872 A 0.00168
rs9884282 T -0.00168
rs10120215 G -0.00168
rs527402 T -0.00168
rs10954507 C 0.00168
rs4728345 G -0.00168
rs12324262 G 0.00168
rs8018330 A -0.00168
rs12677618 T -0.00167
rs17245136 T -0.00167
rs1334751 C -0.00167
rs1958226 C 0.00167
rs2163854 G -0.00167
rs10066150 T -0.00167
rs1266071 A -0.00167
rs1002916 C 0.00166
rs1487042 A 0.00166
rs6910733 G -0.00166
rs7755571 C -0.00166
rs17659759 G 0.00166
rs1433843 G -0.00166
rs10882023 G 0.00166
rs17401773 A -0.00166
rs1133045 C -0.00166
rs4459584 T -0.00166
rs2838815 C 0.00166
rs7541798 G 0.00165
rs6586179 T 0.00165
AA_DQB1_135_32737883_G P 0.00165
HLA_DQB1_0202 P 0.00165
rs7149815 A -0.00165
SNP_DQB1_32737883 C 0.00165
rs11962865 T 0.00164
AA_B_116_31432123_YLx A -0.00164
rs284844 A -0.00164
rs11683782 C -0.00164
rs10435804 G 0.00164
rs6711847 T 0.00163
rs6914993 A -0.00163
rs4841889 C 0.00163
rs308388 T 0.00163
rs7183235 G 0.00163
rs9326766 A 0.00163
rs777831 G 0.00162
rs9472494 A -0.00162
rs7230778 C -0.00162
rs17599018 G -0.00162
rs2723279 A -0.00162
rs2253698 C -0.00162
rs7864679 A 0.00162
rs2433235 A -0.00162
rs11060863 C 0.00162
rs16822633 G 0.00162
rs1443930 A -0.00161
rs4675367 T 0.00161
rs917289 C 0.00161
rs9316483 T -0.00161
rs6966799 A 0.00161
rs6933050 G -0.0016
rs5015480 T 0.0016
rs9488059 T -0.0016
rs2838813 G 0.0016
rs11801183 A -0.0016
rs6737373 G -0.0016
rs733225 A -0.0016
rs10127715 T 0.00159
rs10500136 C 0.00159
rs4128561 G -0.00159
rs13129382 T 0.00159
rs1542043 C 0.00159
rs11751263 T -0.00159
rs11649654 T -0.00159
rs12809105 T 0.00159
rs7584904 A -0.00159
rs9317268 T 0.00158
rs7806789 C 0.00158
rs2082455 C 0.00158
rs10015408 A -0.00158
rs644993 A 0.00158
rs2352525 T -0.00158
rs4857065 G -0.00158
rs17748881 C -0.00158
rs2826183 A 0.00158
rs11701201 T 0.00157
rs11922101 A -0.00157
rs9986765 G 0.00157
rs10497711 G -0.00157
rs6603908 T -0.00157
AA_A_76_30018738_E P -0.00157
SNP_A_30018738_A P -0.00157
rs12444183 T 0.00157
rs12437252 G -0.00156
rs17105323 G 0.00156
rs9613094 C 0.00156
rs189372 A -0.00156
rs264499 C 0.00156
rs10768037 T 0.00156
rs204091 A -0.00156
rs1884898 A 0.00156
rs10515497 T 0.00156
rs6789529 T 0.00156
rs2862345 G 0.00156
rs2062094 G 0.00155
rs2395175 T -0.00154
rs6954768 T 0.00154
rs3858878 A 0.00154
rs11047284 C -0.00154
rs2546245 T -0.00154
rs16837500 T -0.00154
rs10882736 T 0.00154
rs3128888 C 0.00154
rs1004807 T 0.00153
rs13243957 A 0.00153
rs3094141 A 0.00153
rs1353248 A -0.00153
rs109829 G -0.00153
rs17788745 G 0.00153
rs4726119 T 0.00153
rs17713847 T -0.00153
rs3920646 C -0.00153
rs2927970 C 0.00153
rs17056234 A 0.00153
rs9693402 A 0.00152
rs11771999 A -0.00152
rs6540244 T -0.00152
rs12727642 T 0.00152
rs10778610 A 0.00152
rs11210568 G -0.00152
rs2195959 T 0.00152
rs7924783 T -0.00151
rs7605583 A -0.00151
rs12479697 G -0.00151
rs11125280 A 0.00151
rs17414527 C -0.00151
rs927366 A -0.00151
rs4371101 T 0.0015
rs797993 A 0.0015
rs944205 G -0.0015
rs10250072 T 0.0015
rs11177048 T 0.0015
rs29272 A -0.0015
rs17739675 T -0.0015
rs591293 C 0.0015
rs17211813 T -0.0015
rs7778387 C -0.0015
rs2117353 A -0.0015
rs3885012 G 0.00149
AA_B_116_31432123_YFL A -0.00149
rs3024444 T 0.00149
rs10270255 A 0.00149
rs7896064 G -0.00148
rs9840355 C 0.00148
rs3135377 T 0.00148
rs2395165 C 0.00148
rs1288699 C -0.00148
rs9261578 G -0.00148
rs6684404 G -0.00147
rs3765447 C 0.00147
rs8104760 T -0.00147
rs2276212 C 0.00147
rs17095456 A 0.00147
rs11621526 A -0.00147
rs7575690 C 0.00146
rs2826184 A -0.00146
rs2397670 G 0.00146
rs3795817 C 0.00146
rs945642 T 0.00146
rs4956247 T -0.00146
rs10864237 G -0.00146
rs908319 A 0.00146
rs11709947 C 0.00146
rs1079303 C -0.00146
rs1463075 C -0.00145
rs6759228 T -0.00145
rs12304867 G 0.00145
rs4852178 A 0.00145
rs2835416 G 0.00145
rs7067538 C 0.00145
rs16986953 T 0.00145
rs8040523 A 0.00145
rs4939561 C 0.00145
rs6972060 C 0.00145
rs1040923 A 0.00145
rs1494605 G 0.00144
rs11677270 A 0.00144
rs6854489 G -0.00144
rs2985714 A 0.00144
rs11164624 G -0.00144
rs10008860 T 0.00144
rs12131887 A 0.00144
rs1455040 T 0.00144
rs11164740 A 0.00144
rs844588 A -0.00144
rs1357722 C 0.00144
rs10215144 C -0.00143
rs1881586 C 0.00143
rs7311831 T 0.00143
SNP_B_31431395 C 0.00143
SNP_B_31431485 T 0.00143
rs8192695 A 0.00143
rs613444 A 0.00143
rs6690000 C 0.00143
rs1872758 G -0.00143
rs7538795 C 0.00143
rs1959139 C 0.00143
rs12621843 A 0.00143
rs12406238 A 0.00142
rs10500810 C -0.00142
rs10148925 C 0.00142
rs304802 G 0.00142
rs17811095 G -0.00142
rs6045570 A 0.00142
rs16839631 G -0.00142
rs9364404 C 0.00142
rs7668455 A -0.00142
rs7816220 C -0.00142
rs759232 A -0.00142
rs7288250 G 0.00142
rs4918489 C -0.00141
SNP_A_30018741 G -0.00141
AA_A_77_30018741_S P -0.00141
rs4806907 C -0.00141
rs196491 T 0.00141
rs1419070 T -0.00141
rs6461389 A 0.00141
rs11674518 G -0.00141
rs4970627 C 0.00141
rs1048303 C 0.00141
rs717585 A -0.00141
rs2822669 A -0.00141
rs11772444 T -0.00141
rs4625037 A 0.0014
rs11652772 C 0.0014
rs10409769 T -0.0014
rs17700012 T -0.0014
rs2071354 C 0.0014
rs2216594 A 0.0014
rs13094584 T 0.0014
rs6986302 A 0.0014
rs2423322 T 0.0014
SNP_A_30018475 C 0.0014
rs12791548 T 0.0014
rs2253612 C 0.00139
SNP_A_30018813 G 0.00139
rs2283985 C 0.00139
rs12369827 A 0.00139
rs7240966 A -0.00139
rs6031882 C 0.00139
rs1250539 T -0.00139
rs2041377 T -0.00138
rs7089500 G -0.00138
rs2075237 C -0.00138
rs7863610 T -0.00138
rs650392 A 0.00138
rs7794081 A 0.00138
rs1940400 A 0.00138
rs7856728 A -0.00137
rs6807555 G 0.00137
rs12119773 G -0.00137
rs9904769 T -0.00137
rs12525680 A -0.00137
rs10489142 C -0.00136
rs10195153 A 0.00136
rs9261582 G -0.00136
rs11953748 T 0.00136
rs17392549 T 0.00136
rs1340611 G -0.00136
rs11760463 C 0.00136
rs16835979 T 0.00136
rs6102945 T 0.00136
rs608082 G -0.00135
rs2764933 T 0.00135
rs4796360 C -0.00135
rs7187605 T -0.00135
rs944141 T 0.00135
rs2146204 G -0.00135
rs793671 G -0.00135
rs10495937 A -0.00135
rs1410070 G -0.00135
rs4233461 G 0.00135
rs9386041 A -0.00134
rs3107448 C 0.00134
rs6509628 C -0.00134
rs155312 G 0.00134
rs2215919 A 0.00134
rs11121129 A 0.00134
rs430199 G 0.00134
rs2023685 C 0.00134
rs2734583 G 0.00134
rs166137 G 0.00134
rs8084092 G 0.00133
rs12597817 A 0.00133
rs4245079 T -0.00133
rs6142866 G -0.00133
rs589289 T 0.00133
rs12691933 T 0.00133
rs1993656 A 0.00133
rs1946225 C -0.00133
rs573851 T 0.00133
rs12483377 A -0.00133
AA_B_116_31432123_DS P -0.00132
rs2837766 T -0.00132
rs7896382 A 0.00132
rs918193 T 0.00132
rs6577363 G 0.00132
rs17154053 A -0.00132
rs9453647 G -0.00132
rs11782383 T -0.00132
rs11871517 T -0.00132
rs9277628 C -0.00131
rs1504501 C 0.00131
rs184502 C 0.00131
rs7772364 A 0.00131
rs6797462 A -0.00131
rs7715671 G -0.00131
rs4145160 A -0.00131
rs17749070 T -0.0013
rs30774 C -0.0013
rs4689915 C 0.0013
rs7178104 C -0.0013
rs7817848 A 0.0013
rs9258266 T -0.0013
rs7908509 G 0.0013
rs12614973 A 0.0013
rs284609 A 0.0013
rs2066789 G -0.0013
AA_DPB1_194_33161555_R A 0.0013
rs17225632 C 0.00129
rs821437 A -0.00129
rs266427 T 0.00129
rs9597687 C -0.00129
rs988606 A 0.00129
rs4823189 C 0.00128
rs7672014 A -0.00128
rs3763402 A -0.00128
rs16918762 A 0.00128
rs7740606 G 0.00128
rs1944395 C 0.00128
rs11190483 T 0.00128
rs17079354 C -0.00128
rs11979908 C -0.00128
rs10460808 C 0.00128
rs3093308 T -0.00127
rs12738952 T -0.00127
rs10513783 A -0.00127
rs723223 T -0.00127
rs17216615 C 0.00127
rs2013676 G -0.00127
rs10242397 T 0.00127
rs8001954 C 0.00126
rs4473021 C -0.00126
rs1336959 A -0.00126
rs10513496 A -0.00126
rs2970911 T 0.00126
rs12189790 A 0.00125
rs17158132 A -0.00125
rs10498514 G 0.00125
rs4793906 A -0.00125
rs4937216 A -0.00125
rs9924623 G 0.00125
rs3787265 A 0.00125
rs17741645 T -0.00125
rs11073446 T 0.00125
rs1357961 T 0.00125
rs2166488 T -0.00125
rs6079423 T -0.00125
rs13104410 A 0.00125
rs10848287 T -0.00124
rs3755579 C 0.00124
rs3733436 C 0.00124
rs7222840 A 0.00124
rs12801116 T 0.00124
rs879593 G -0.00124
rs9354065 C 0.00124
rs12100548 G 0.00124
rs12413166 A -0.00124
rs6597004 C -0.00124
rs42206 C -0.00124
rs2836221 C 0.00123
rs10500664 C 0.00123
rs6895471 C 0.00123
rs6102167 G -0.00123
rs17754335 A 0.00123
rs4731365 A -0.00123
rs4708668 C 0.00123
rs11734090 G -0.00123
rs6960483 T 0.00123
rs10507317 G 0.00123
rs1551443 A 0.00123
rs12129225 G 0.00122
rs1447690 C 0.00122
rs11693671 C 0.00122
rs2172445 C -0.00122
rs4304315 A -0.00122
rs658188 T 0.00122
rs2284878 T 0.00122
rs9410806 A 0.00121
rs7520333 G 0.00121
rs4681164 G -0.00121
rs17793354 G -0.00121
rs2841871 C 0.00121
rs1591341 G 0.00121
rs17289756 T 0.0012
rs2822670 T -0.0012
rs987870 C 0.0012
rs882430 T 0.0012
rs2274595 C 0.0012
rs10928493 A 0.0012
rs1744760 C -0.0012
rs2399422 T -0.0012
rs12379665 A 0.0012
rs2498829 G -0.0012
rs6705957 C 0.0012
rs555183 C -0.0012
rs993279 A -0.0012
rs5764023 A 0.0012
rs12633281 C -0.0012
rs842647 G -0.00119
rs7335993 A -0.00119
rs913912 G -0.00119
rs12679921 A -0.00119
rs931687 G -0.00119
rs734517 T -0.00119
rs11047417 G -0.00119
rs4556811 G 0.00119
rs16855691 T 0.00118
rs196489 G 0.00118
rs2681411 G -0.00118
rs16848323 G 0.00118
rs4675377 C 0.00118
rs1320071 G -0.00118
rs11583493 A 0.00118
rs1469834 G 0.00118
rs2055242 T -0.00118
rs17595541 C 0.00118
rs7753492 G -0.00117
rs1414213 A 0.00117
rs4814604 C 0.00117
rs13435654 A 0.00117
rs761846 T -0.00117
rs17686077 C -0.00117
rs4699189 C 0.00117
rs1134767 T 0.00117
rs1379410 T -0.00117
rs2115779 G 0.00117
rs9870609 G -0.00117
rs1914728 A -0.00117
rs10458131 A 0.00117
rs6558007 T 0.00117
rs1951795 T 0.00117
rs10982490 C 0.00117
rs8052110 G -0.00117
rs17434960 T 0.00117
rs7554827 G -0.00117
rs7194602 T 0.00117
rs1324183 A 0.00117
rs4457069 G 0.00116
rs6131987 C 0.00116
rs602627 G 0.00116
rs3810909 C 0.00116
rs1460655 C -0.00116
rs3898314 C -0.00116
rs16872237 T -0.00116
rs7255193 G 0.00116
rs17025300 G 0.00116
rs336601 T -0.00116
rs7217539 T 0.00116
rs3772796 T 0.00116
rs1465900 G 0.00116
rs11783534 T 0.00115
rs11982297 G -0.00115
rs10056609 A 0.00115
rs750439 C -0.00115
rs3130477 C 0.00115
rs576606 G 0.00115
rs4712257 A -0.00115
rs2121047 T -0.00115
rs1866565 T 0.00115
rs488834 G -0.00114
rs10961431 A -0.00114
rs92833 A -0.00114
rs836871 A 0.00114
rs13337444 G 0.00114
rs4234915 A -0.00114
rs9487909 T -0.00114
rs1556575 G 0.00114
rs871506 A 0.00114
rs4907105 C 0.00114
rs2125449 C 0.00114
rs4657180 T 0.00114
rs10818297 A -0.00113
rs4458459 A 0.00113
rs1381410 T -0.00113
rs11761111 C -0.00113
rs11685986 T -0.00113
rs2871864 C -0.00113
rs17019810 A -0.00113
rs3740114 A -0.00113
rs4931047 C -0.00113
rs6719455 A 0.00113
rs7294560 G 0.00113
rs757649 T 0.00112
rs4148964 G 0.00112
rs9665324 T 0.00112
rs11260964 G 0.00112
rs12077755 C -0.00112
rs2797307 A -0.00112
rs3093661 A -0.00112
rs3093668 C -0.00112
rs2901840 T -0.00112
rs2079583 T -0.00112
rs16827643 G 0.00112
rs721562 T -0.00111
rs331984 C -0.00111
rs2260394 G 0.00111
rs4696664 A -0.00111
rs1800629 A 0.00111
rs1402219 C 0.00111
rs7077547 G 0.00111
rs1127661 C -0.00111
rs3825097 T -0.0011
rs680798 C -0.0011
rs11891278 G 0.0011
rs2882570 T 0.0011
rs10026610 C 0.0011
rs2797690 G 0.0011
rs10060036 A 0.0011
rs9791160 T 0.0011
rs1041176 A -0.0011
rs1015020 G -0.00109
rs1409568 C -0.00109
rs11099942 A 0.00109
rs17218031 A 0.00109
rs3749759 G 0.00109
rs12006360 A 0.00109
rs10498988 G -0.00109
rs7314169 G -0.00109
rs2175968 A -0.00109
rs4331974 A -0.00109
rs661669 C 0.00109
rs2012931 C -0.00108
rs742350 T -0.00108
rs1238901 C 0.00108
rs4899260 T 0.00108
rs7094865 T 0.00108
rs2041610 C 0.00108
rs1560192 C 0.00108
rs930165 G 0.00108
rs3804158 C 0.00108
rs10151230 T -0.00108
rs4749487 C -0.00108
rs2031339 G -0.00108
SNP_B_31432130_C P -0.00108
AA_B_114_31432129_NH A -0.00107
rs12026201 C 0.00107
AA_B_114_31432129_Dx P -0.00107
rs10479002 C -0.00107
rs8014087 T -0.00107
rs11720121 C 0.00107
rs10515763 G -0.00107
rs7480351 A -0.00107
rs4148569 A -0.00107
rs6824295 T 0.00107
rs1729672 G 0.00107
rs2709097 A -0.00106
rs11700857 G -0.00106
rs1793774 G -0.00106
rs2271484 T -0.00106
rs2581762 T -0.00106
rs10512590 G 0.00106
rs12408079 T -0.00106
rs4811184 C -0.00106
rs10753541 G 0.00106
rs4747570 A -0.00105
rs2249508 G 0.00105
rs4668223 C 0.00105
rs7665309 C -0.00105
rs7023868 A -0.00105
rs852560 C 0.00105
rs17009871 C -0.00105
rs2788867 T 0.00105
rs1997511 C -0.00105
rs2426935 A 0.00105
rs2744190 G 0.00105
rs6838262 C 0.00105
rs999449 A -0.00105
rs9637198 G 0.00105
rs12941073 G -0.00104
rs10093115 T 0.00104
rs7830226 C 0.00104
rs3827144 A 0.00104
rs2735003 C -0.00104
rs9957591 T -0.00104
rs7804616 T 0.00104
rs1218421 A 0.00104
rs7934672 G -0.00104
rs1424659 G 0.00104
rs4751264 T -0.00104
rs10946808 G 0.00104
rs7405639 A -0.00104
rs10236257 C 0.00104
rs10237619 A 0.00104
rs1552737 T -0.00104
rs9328700 A -0.00104
rs2904371 C -0.00103
rs11014114 A 0.00103
rs9823980 T 0.00103
rs1958706 C 0.00103
rs6806529 A -0.00103
rs2983877 A -0.00103
rs10735946 C 0.00103
rs6797550 T -0.00103
rs10949509 C 0.00103
rs6551929 T -0.00102
rs1507882 C -0.00102
rs11190089 G -0.00102
rs6538755 G -0.00102
rs2089886 A 0.00102
rs6446079 T -0.00102
rs6944691 G 0.00102
rs7761624 G 0.00102
rs11769844 T -0.00102
rs8100496 T -0.00102
rs10736617 A -0.00102
rs4385038 C 0.00102
rs11047716 C -0.00102
rs12025483 T -0.00101
rs724913 T 0.00101
rs9465426 C -0.00101
rs2115500 G 0.00101
rs4243888 C 0.00101
rs4921723 C 0.00101
rs3128935 C -0.00101
rs942517 G 0.00101
rs10999985 A -0.00101
rs2268170 T 0.00101
rs11692435 T -0.00101
rs4805420 G 0.00101
rs6776485 G 0.00101
rs721782 T -0.00101
rs11657722 G 0.00101
rs12525521 A -0.00101
rs4240702 T -0.00101
rs10502372 A -0.00101
rs7115037 T 0.00101
rs7647266 A -0.00101
rs989919 T -0.00101
rs11624765 C 0.00101
rs1415848 A 0.00101
rs6073285 C -0.00101
rs7959293 G -0.00101
rs2789334 C 0.001
rs11216517 A 0.001
rs191092 A -0.001
rs7542665 A -0.001
rs12102207 G 0.001
rs8037919 C -0.001
rs4908817 T 0.001
rs2704253 C -0.001
rs4777717 T -0.001
rs911536 A -0.001
rs1375963 A -0.001
rs154543 A -0.001
rs4305464 A 0.001
rs176943 C -0.001
rs12339325 T -0.001
rs7176145 G 0.00099
rs1163885 A -0.00099
rs12250517 A 0.00099
rs10748101 C 0.00099
rs12747934 A -0.00099
rs1955193 G -0.00099
rs784935 C 0.00099
rs11613411 C -0.00099
rs4958045 T -0.00099
rs7085224 C 0.00099
rs4918688 A 0.00098
rs1124980 C 0.00098
rs2594783 T -0.00098
rs10937152 A -0.00098
rs1161178 T 0.00098
rs11022983 A -0.00098
rs11679484 A 0.00098
rs9431646 T -0.00098
rs12589158 T 0.00098
rs9847735 A -0.00098
rs2891575 T -0.00098
rs9314347 C 0.00098
rs179892 G 0.00097
rs4959027 A 0.00097
rs4675374 A 0.00097
rs7778636 A -0.00097
rs10465990 C 0.00097
rs10821845 C 0.00097
rs9367903 C 0.00097
rs12949014 A 0.00097
SNP_B_31432518 T -0.00097
rs6785764 G 0.00097
rs2973586 C 0.00097
AA_B_66_31432518_I A -0.00097
rs17361695 G 0.00097
rs269526 A 0.00097
rs7236804 C -0.00097
rs6657332 A -0.00097
rs9462464 C -0.00097
rs11808338 T -0.00097
rs16854453 A 0.00097
rs13185192 C 0.00097
rs4899251 C 0.00097
rs2075007 G -0.00097
rs6778350 A -0.00097
rs7917676 G -0.00097
rs636918 T 0.00096
rs708364 T 0.00096
rs17554245 A -0.00096
rs1898248 T -0.00096
rs6080665 A -0.00096
rs9277386 G 0.00096
rs601101 A 0.00096
rs13192583 A 0.00096
rs9277389 T 0.00096
rs2253805 C -0.00096
rs11712165 G 0.00096
rs17141507 C 0.00096
rs3097674 G 0.00096
rs278376 A -0.00096
rs13313365 T -0.00096
rs9435869 C 0.00096
rs12890932 A -0.00096
rs1326848 T -0.00096
rs12588108 A -0.00096
rs2275729 C -0.00096
rs1369890 A -0.00095
rs6916062 T -0.00095
rs28732193 C -0.00095
rs883035 A -0.00095
rs10057397 G 0.00095
rs2158860 G 0.00095
rs2076322 C -0.00095
rs10517174 A 0.00095
rs4646700 G 0.00095
rs12640219 A 0.00095
rs1350362 G 0.00095
rs4712573 C 0.00095
rs17786522 A 0.00095
rs10184119 T -0.00095
rs1380439 A 0.00095
rs2388567 C 0.00095
rs11765654 C -0.00095
rs4129967 T 0.00094
rs4724793 T -0.00094
rs2403238 A 0.00094
rs11167063 C -0.00094
rs6769400 T 0.00094
rs4375633 T -0.00094
rs17131536 G 0.00094
rs6060599 C -0.00094
rs11499530 C 0.00094
rs2711098 A -0.00094
rs7931868 G -0.00094
rs2109690 C -0.00094
rs1545805 A -0.00094
rs11232369 T 0.00094
rs6699067 T -0.00094
rs9839782 C 0.00094
rs11998852 G 0.00094
rs10838394 C 0.00093
rs803073 T 0.00093
rs17135330 C -0.00093
rs1014153 T -0.00093
rs11247214 T -0.00093
rs10257151 T -0.00093
rs13035955 C -0.00093
rs4760413 G -0.00093
rs7719343 A 0.00093
rs2346828 A 0.00093
rs883764 A 0.00093
rs2057463 A 0.00093
rs9510351 T 0.00093
rs17749288 G -0.00093
rs13376631 C -0.00093
rs931528 C -0.00093
rs17116019 A -0.00093
rs12426569 C 0.00093
rs1339222 T 0.00092
rs13244014 C 0.00092
rs2282321 T 0.00092
rs10239387 G 0.00092
rs3772238 G -0.00092
rs16977683 C -0.00092
rs6791084 G 0.00092
rs16939707 G 0.00092
rs2856437 T -0.00092
rs11969565 T 0.00092
rs2022059 G -0.00092
rs17021444 C -0.00092
rs7357519 G -0.00092
rs10903122 A -0.00092
rs10790733 G 0.00092
rs926084 T -0.00092
rs396090 T -0.00092
rs2071904 G 0.00092
rs2164538 A 0.00091
rs168552 G -0.00091
rs769130 T 0.00091
rs651193 C -0.00091
rs7929741 A -0.00091
rs923025 T 0.00091
rs9664256 G -0.00091
rs6935132 T -0.00091
rs737521 G -0.00091
rs655003 G 0.00091
rs2133285 A 0.00091
rs8059245 A -0.00091
rs8046001 T 0.00091
rs11203189 G 0.00091
rs9847710 C -0.00091
rs7793248 A 0.00091
AA_B_114_31432129_DK P -9e-04
AA_B_114_31432129_D P -9e-04
rs1914733 G -9e-04
rs7539057 T -9e-04
rs16987836 G -9e-04
rs6933491 G 9e-04
rs3793617 A 9e-04
rs341237 T 9e-04
rs9659297 G 9e-04
rs13280030 C -9e-04
rs12874595 T 9e-04
rs17348854 C 9e-04
rs2037349 C -9e-04
rs17799479 G 9e-04
rs7704839 C 9e-04
rs4688322 C -9e-04
rs3797776 T 9e-04
rs4778864 A 9e-04
rs17050842 G -0.00089
rs17121331 C 0.00089
rs1144269 T 0.00089
rs11620516 T 0.00089
rs7105794 G 0.00089
rs11812868 G -0.00089
rs9397313 G -0.00089
rs4823169 C 0.00089
rs7184271 G 0.00089
rs8793 C -0.00089
rs8106271 T -0.00089
rs3829103 A 0.00089
rs959309 C -0.00089
rs3925075 T 0.00089
rs11031964 A 0.00089
rs10116217 A 0.00089
rs240664 A 0.00089
rs3796675 C 0.00089
rs10963084 T -0.00089
rs9289218 C -0.00089
rs10144577 A -0.00089
rs1990809 A -0.00089
rs4822351 C 0.00089
rs6827840 A 0.00088
rs2014712 A -0.00088
rs1327577 T -0.00088
rs317892 A 0.00088
rs854908 T 0.00088
rs2564929 A 0.00088
rs1431403 C 0.00088
rs6704156 C -0.00088
rs2166311 A -0.00088
rs3801957 A 0.00088
rs4743486 A -0.00088
rs5767728 T -0.00088
rs2305100 T -0.00088
rs7263900 A 0.00087
rs1862362 C 0.00087
rs17034455 A 0.00087
rs11161828 C 0.00087
rs2191099 C 0.00087
rs10951321 T -0.00087
rs17024794 G -0.00087
rs10796045 C -0.00087
rs16913434 C 0.00087
rs521539 T -0.00087
rs865635 A 0.00087
rs10928605 G 0.00087
rs751853 A -0.00087
rs3135050 A 0.00087
rs4471960 G -0.00087
rs6788377 C -0.00087
rs11918552 G -0.00087
rs10507213 T 0.00086
rs12153344 A 0.00086
rs740238 T 0.00086
rs17022809 G 0.00086
rs4630884 G -0.00086
rs4484280 T 0.00086
rs13273099 A -0.00086
AA_C_304_31345754_V A -0.00086
rs1432567 T 0.00086
rs3916947 C 0.00086
rs3824735 G 0.00086
rs9691790 T -0.00086
rs7166206 A -0.00086
rs12499086 C 0.00086
rs661532 A 0.00086
rs2999172 C -0.00086
rs9462792 T 0.00086
rs6549392 A 0.00086
rs1172128 T 0.00086
rs1456975 C -0.00086
rs959604 A -0.00085
rs1797 C 0.00085
rs6665548 G -0.00085
rs7208308 T 0.00085
rs11067574 A -0.00085
rs2743937 C -0.00085
rs3903435 G -0.00085
rs4411464 G -0.00085
rs12772391 A -0.00085
rs17015903 T -0.00085
rs6047216 A 0.00085
rs635147 T 0.00085
rs7833242 G -0.00085
rs726679 C 0.00085
rs3211105 G 0.00085
rs1587487 T 0.00085
rs6139361 A -0.00084
rs12325861 C 0.00084
rs4712278 A 0.00084
rs4686213 A -0.00084
rs9289976 G -0.00084
rs9354874 T -0.00084
rs483083 T -0.00084
rs4486471 G -0.00084
rs3771311 C -0.00084
rs17767383 T -0.00084
rs7841193 A -0.00084
rs740050 C -0.00084
rs8015746 T 0.00084
rs9375195 G -0.00084
rs17287009 A -0.00084
rs10946735 T 0.00084
rs4846128 G 0.00084
rs2523580 C -0.00084
rs151879 A 0.00084
rs6809651 T -0.00084
rs2090876 T 0.00084
rs384716 G 0.00084
rs10510985 A -0.00083
rs3758866 A 0.00083
rs10894589 T 0.00083
rs10981863 C -0.00083
rs12117346 C -0.00083
rs651265 T 0.00083
rs17007269 A 0.00083
rs575929 G -0.00083
rs12785788 T -0.00083
rs13010056 A 0.00083
rs308049 A -0.00083
rs828151 T -0.00083
rs4823756 T -0.00082
rs654690 T 0.00082
rs17709145 C -0.00082
rs11597103 C -0.00082
rs167428 G 0.00082
rs17007761 A -0.00082
rs4910355 G 0.00082
rs4053550 T 0.00082
rs17054702 G -0.00082
rs13070407 G -0.00082
rs11951140 C 0.00082
rs904053 G 0.00082
rs6836612 T 0.00082
rs2671297 T 0.00082
rs8028106 G 0.00082
rs9520584 A 0.00082
rs1016403 C 0.00082
rs12499842 A 0.00082
rs2066827 C 0.00082
rs1939878 T -0.00082
rs2831672 G -0.00082
rs10203421 C -0.00082
rs17620524 A 0.00082
rs1553985 C 0.00082
rs1351754 A 0.00081
rs17814620 G 0.00081
rs2554297 G 0.00081
rs6074640 G -0.00081
rs6077681 C -0.00081
rs4411335 A -0.00081
rs9929618 A 0.00081
rs12990370 A 0.00081
rs2844480 A -0.00081
rs882426 A 0.00081
rs773340 T -0.00081
rs1742098 G -0.00081
rs4735971 G 0.00081
rs2124297 G -0.00081
rs946364 A -0.00081
rs7813880 T -0.00081
rs7612427 C 0.00081
rs9664298 G 0.00081
rs10129425 G 0.00081
rs7789889 T 0.00081
rs7236680 T 8e-04
rs4660275 A -8e-04
rs9641412 G 8e-04
rs4839225 A -8e-04
rs12577357 T -8e-04
rs2302832 A -8e-04
rs10910604 A -8e-04
rs6438535 A -8e-04
rs7588259 T -8e-04
rs10490861 C -8e-04
rs777584 A 8e-04
rs9418444 A 8e-04
rs661374 T -8e-04
rs2184434 G -8e-04
rs3749898 G 8e-04
rs891881 C 8e-04
rs9300981 T 8e-04
rs11904581 T -8e-04
rs17349353 T 8e-04
rs7240925 A -8e-04
rs10746122 A 0.00079
rs7073061 C 0.00079
rs6502564 G 0.00079
rs1798255 A -0.00079
rs11255111 A -0.00079
rs2789571 A 0.00079
rs877228 A -0.00079
rs10502927 T -0.00079
rs1503004 A -0.00079
rs530612 A 0.00079
rs4505460 G 0.00079
rs913287 A -0.00079
rs2302103 G 0.00079
rs10518639 T -0.00079
rs724809 A -0.00079
rs4801974 G 0.00078
rs17119559 T -0.00078
rs2133873 T -0.00078
rs17608059 T 0.00078
rs12752696 T -0.00078
rs2512413 T 0.00078
rs12712880 T 0.00078
rs16942867 G 0.00078
rs1894647 T -0.00078
rs2240235 T 0.00078
rs11763166 C 0.00078
rs2906989 C 0.00078
rs1002329 C 0.00078
rs8136239 T -0.00078
rs2286006 C 0.00078
rs2420054 T -0.00078
rs17280534 T -0.00077
rs4367826 G -0.00077
rs1564858 A -0.00077
rs13006521 A 0.00077
rs9844272 A -0.00077
rs12059592 A 0.00077
rs1510218 G 0.00077
rs11172990 A 0.00077
rs9877193 A -0.00077
rs2072633 C -0.00077
rs296334 T 0.00077
rs11208897 C 0.00077
rs6501983 G 0.00077
rs7657542 G -0.00077
rs7168440 C -0.00077
rs4234072 A -0.00077
rs12177980 A -0.00077
rs7029362 A -0.00077
rs9924043 A 0.00077
rs7203439 G 0.00077
rs729681 T -0.00077
rs4818317 A 0.00077
rs1535950 G -0.00077
rs10971438 G -0.00077
rs7152906 A -0.00076
rs6677618 T 0.00076
rs12660712 A -0.00076
rs329072 A 0.00076
rs1074282 T -0.00076
rs660895 G -0.00076
rs6939592 T 0.00076
rs2654498 C -0.00076
rs1029420 T -0.00076
rs16865687 G 0.00076
rs861136 T 0.00076
rs2722901 T -0.00076
rs4871976 G -0.00076
rs10918610 A -0.00076
rs6750400 C -0.00076
rs10414410 A 0.00076
rs2824457 A -0.00076
rs954803 A 0.00076
rs6861611 A 0.00076
rs1517118 C 0.00076
rs6875311 C 0.00076
rs11784834 C -0.00076
rs9324161 A -0.00076
rs11692404 T -0.00075
rs12965072 T -0.00075
rs12216134 A -0.00075
rs4951536 A -0.00075
rs2293710 A 0.00075
rs10918936 A -0.00075
rs9676233 G 0.00075
rs8123391 T 0.00075
rs2049764 G -0.00075
rs1157181 G 0.00075
rs1442528 C 0.00075
rs7620685 A -0.00075
rs6662980 C -0.00075
rs17138562 A 0.00075
rs11877945 A 0.00075
rs1377002 G 0.00075
rs972081 A 0.00075
rs3094170 A 0.00075
rs623426 A -0.00075
rs1322990 G -0.00075
rs4910692 T -0.00075
rs9293054 T 0.00075
rs464921 C -0.00075
rs6123725 T 0.00075
rs9397900 A -0.00075
rs2050352 G 0.00075
rs10995090 G 0.00075
rs17504311 A -0.00074
rs812573 A 0.00074
rs4788700 A 0.00074
rs10845602 G -0.00074
rs1711241 G 0.00074
AA_A_161_30019234 D 0.00074
rs1872542 G -0.00074
rs1909419 C -0.00074
rs1536036 T -0.00074
rs1925034 G -0.00074
rs17781591 T 0.00074
rs9515300 T 0.00074
rs1960669 T 0.00074
rs2035347 G 0.00074
rs11222865 C -0.00074
SNP_A_30019235 T 0.00074
rs1233330 T 0.00074
rs163955 A -0.00074
rs2641217 G -0.00074
rs100537 T -0.00074
rs9911331 T 0.00074
rs7784896 A 0.00074
rs9999619 T 0.00073
HLA_A_03 P 0.00073
rs7459564 G -0.00073
rs354751 G 0.00073
rs6937531 T -0.00073
rs16947129 C 0.00073
SNP_A_30020472_G P 0.00073
rs8028803 T 0.00073
rs7789215 C 0.00073
rs11009788 A -0.00073
rs7918915 A -0.00073
SNP_A_30020496 T 0.00073
rs3113487 C 0.00073
rs7166662 T 0.00073
rs907 A 0.00073
rs10490905 C 0.00073
rs4654471 G 0.00073
rs6772499 T -0.00073
rs2798841 C 0.00073
rs10514065 T -0.00073
rs12915188 A -0.00073
rs2286196 T 0.00073
rs9858084 G -0.00072
rs2241632 T 0.00072
rs2918217 A 0.00072
rs9939346 T -0.00072
rs1523398 G 0.00072
rs12188394 A 0.00072
rs7198453 A 0.00072
rs13438381 T 0.00072
rs6865969 C 0.00072
rs1941603 C 0.00072
rs7506339 C -0.00072
rs10508468 C 0.00072
rs9591975 A 0.00072
rs1638588 T -0.00072
rs945763 C 0.00072
rs9661078 G 0.00072
rs4762200 A -0.00072
rs3774718 A -0.00072
rs10868590 A -0.00072
rs7044696 T 0.00072
rs12996793 C 0.00072
rs7714922 A 0.00072
rs2732900 C -0.00072
rs6549391 G 0.00072
rs6930785 A 0.00071
rs1999317 T -0.00071
rs16887670 G -0.00071
rs2760520 G -0.00071
rs8030011 T -0.00071
rs6683918 A -0.00071
rs2282598 T -0.00071
rs3002374 T -0.00071
rs2517887 G -0.00071
rs1466410 C -0.00071
rs12149656 C -0.00071
rs17015934 A -0.00071
rs554703 A 0.00071
rs2640882 A -0.00071
rs12623383 A 0.00071
rs1543106 T -0.00071
rs675680 G -0.00071
rs11109382 A 0.00071
rs12956321 T -0.00071
rs11015279 G 0.00071
rs4864471 A 0.00071
rs10962788 G -0.00071
rs1121768 A -0.00071
rs6962882 T -0.00071
rs11782151 T -0.00071
rs363464 A 7e-04
rs2200271 G 7e-04
rs1788244 A 7e-04
rs13426621 T 7e-04
rs7192361 T 7e-04
rs10845905 G 7e-04
rs854345 T 7e-04
rs4839223 G -7e-04
rs665138 C -7e-04
rs7026544 T 7e-04
rs12899973 G 7e-04
rs7751158 C 7e-04
rs9284356 C -7e-04
rs10521168 C -7e-04
rs1336661 A -7e-04
rs6460848 G -7e-04
rs870142 A 7e-04
rs10275488 T -7e-04
rs13006682 C -7e-04
rs1078651 A 7e-04
rs3736143 A -7e-04
rs4909038 A 7e-04
rs12051926 G -7e-04
rs1714711 C 7e-04
rs12434693 T -7e-04
rs287738 G -0.00069
rs906065 C 0.00069
rs729201 C -0.00069
rs12492208 C -0.00069
rs4351310 C -0.00069
rs10975615 C 0.00069
rs13063117 A 0.00069
rs11770156 C 0.00069
rs2075664 T 0.00069
rs12614310 A 0.00069
rs1341032 A -0.00069
rs541552 G -0.00069
rs478455 C 0.00069
rs943918 C 0.00069
rs7147322 T 0.00069
rs11200843 A 0.00069
rs3923022 C 0.00069
rs4432213 A 0.00069
rs173321 T -0.00069
rs12155847 G -0.00069
rs10779667 C -0.00069
rs1449419 G -0.00069
rs1681752 T -0.00069
rs10794947 G 0.00069
rs957162 A -0.00069
rs1943502 T 0.00069
rs935498 G 0.00068
rs4767130 G -0.00068
rs333335 G -0.00068
rs12235038 G 0.00068
rs4568637 G -0.00068
rs9943167 T 0.00068
rs6998131 A -0.00068
rs6780338 G -0.00068
rs2673593 G 0.00068
rs11261065 G -0.00068
rs7202881 G 0.00068
rs12922641 T 0.00068
rs2836028 T 0.00068
rs10194749 G 0.00068
rs1994083 T -0.00068
rs10787225 C -0.00068
rs16881062 G 0.00068
rs6563019 A -0.00068
rs13005001 T -0.00068
rs2325555 C 0.00068
rs1980211 C 0.00068
rs12641938 T 0.00068
rs7320320 T -0.00068
rs10113207 G 0.00067
rs2922294 A -0.00067
rs6449430 G 0.00067
rs17197170 C -0.00067
rs1132200 A -0.00067
rs1859998 T -0.00067
rs2562519 G 0.00067
rs2070995 T -0.00067
rs943263 T 0.00067
rs196432 A -0.00067
rs161707 C 0.00067
rs17069902 T 0.00067
rs1160478 G 0.00067
rs7498094 G -0.00067
rs12414386 C 0.00067
rs3025623 T -0.00067
rs29240 C -0.00067
rs1369909 T 0.00067
rs4689671 G -0.00067
rs1168765 A -0.00067
rs16860002 C -0.00067
rs1539207 G -0.00067
rs1115506 T 0.00067
rs907174 T 0.00067
rs6135591 T -0.00067
rs17059955 C -0.00066
rs6038556 C 0.00066
rs25870 G -0.00066
rs8021984 A 0.00066
rs739936 A 0.00066
rs2206663 G 0.00066
rs2102431 A -0.00066
rs4783709 A 0.00066
rs13114893 A 0.00066
rs4796566 C -0.00066
rs2219893 C -0.00066
rs10851974 T -0.00066
rs1440798 T 0.00066
rs4235489 A 0.00066
rs806977 G 0.00066
rs9934800 C 0.00066
rs325425 C -0.00066
rs2887029 C -0.00066
rs17783100 A -0.00066
rs5770594 G 0.00066
rs2832479 T -0.00066
rs1612181 T -0.00066
rs1377908 T 0.00066
rs12438866 G 0.00066
rs731773 G 0.00066
rs945597 C -0.00066
SNP_DQB1_32740666_GA A -0.00066
rs7696872 C 0.00066
rs2822590 G 0.00066
rs12600950 C 0.00065
rs4867423 T 0.00065
rs11788403 T -0.00065
rs4554318 A 0.00065
rs1205315 G 0.00065
rs17032602 C 0.00065
rs1866256 T 0.00065
rs10754013 C -0.00065
rs10948711 C 0.00065
rs2279924 G -0.00065
rs2052148 A 0.00065
rs7928078 C -0.00065
AA_DQB1_57_32740666_AV A -0.00065
rs7710680 T 0.00065
rs6758152 C -0.00065
rs7314141 G 0.00065
rs16834011 A -0.00065
rs757834 G 0.00065
rs9615482 C -0.00065
rs333204 G -0.00065
rs1460687 A 0.00065
rs4626624 T -0.00065
rs7094705 A -0.00065
rs6457825 T 0.00065
rs17806289 T 0.00065
rs1702919 A -0.00064
rs874560 G 0.00064
rs7084941 G -0.00064
rs4085325 G 0.00064
rs2222017 T 0.00064
rs4372560 G -0.00064
rs333947 A -0.00064
rs7594978 C 0.00064
rs6687333 C 0.00064
rs1012036 T 0.00064
rs4887838 T 0.00064
rs4450598 T -0.00064
rs2812568 A -0.00064
rs4822489 A 0.00064
rs1527631 T -0.00064
rs10508611 T 0.00064
rs12596630 T -0.00064
rs11745941 T 0.00064
rs17641660 G -0.00064
rs152624 C 0.00064
rs156666 A 0.00064
rs701132 A 0.00064
rs10934131 A 0.00064
rs12148618 C -0.00064
rs17819585 G 0.00064
rs1365899 A -0.00064
rs1848067 A 0.00063
rs10119113 T -0.00063
rs2094219 G 0.00063
rs17421413 C -0.00063
rs10889090 T -0.00063
rs7186602 G 0.00063
rs11819224 C -0.00063
rs17213127 T 0.00063
rs7870808 T 0.00063
rs2378965 A 0.00063
rs4758113 T 0.00063
rs7527281 A 0.00063
rs3816263 G 0.00063
rs1911153 A -0.00063
rs7970787 G -0.00063
rs4879983 T -0.00063
rs988778 C -0.00063
rs2322346 A 0.00063
rs13199787 T -0.00063
rs7253210 C 0.00063
rs6700061 T 0.00063
rs6660932 A -0.00063
rs546428 T 0.00063
rs17102287 G -0.00063
rs2327508 A -0.00062
rs3786095 T -0.00062
rs6560784 G -0.00062
rs1615070 C 0.00062
rs10761768 G 0.00062
rs1506292 A -0.00062
rs12127496 G 0.00062
rs2072190 A 0.00062
rs6783107 G 0.00062
rs2444860 A -0.00062
rs4401510 C 0.00062
rs4872439 A -0.00062
rs17001671 C -0.00062
rs6540025 A -0.00062
rs4557564 G 0.00062
rs10762244 C -0.00062
rs17294949 A -0.00062
rs7616846 A -0.00062
rs1144133 T -0.00062
rs644045 C -0.00062
rs1929425 T 0.00062
rs945870 C -0.00062
rs2057954 G 0.00062
rs4483236 A 0.00062
rs11676810 T 0.00062
rs1941600 C 0.00062
rs2240233 T 0.00062
rs9611302 T -0.00062
rs957250 A 0.00061
rs429752 A 0.00061
rs4784929 A -0.00061
rs511512 T 0.00061
rs6501660 A -0.00061
rs2105985 A 0.00061
rs10495867 C 0.00061
rs1061511 C 0.00061
rs11115 T -0.00061
rs12152749 C 0.00061
rs1570009 C 0.00061
rs1603086 T 0.00061
rs6734368 C -0.00061
rs1861617 A 0.00061
rs13267835 A 0.00061
rs7152804 G -0.00061
rs10777025 G -0.00061
rs1093955 T -0.00061
rs4933782 T -0.00061
rs6860250 A 0.00061
rs7160891 T 0.00061
rs7218065 T 0.00061
rs3733434 C 0.00061
rs2576748 C 0.00061
rs9937072 T -0.00061
rs9384245 A -0.00061
rs17712705 T 0.00061
rs8040009 C -0.00061
rs4895365 C 0.00061
rs6799096 A -0.00061
rs12335694 T -6e-04
rs11136786 G -6e-04
rs8125 T -6e-04
rs1440101 A -6e-04
rs1703896 C -6e-04
rs17389868 A -6e-04
rs12719344 A -6e-04
rs3853683 T -6e-04
AA_C_304_31345754_M P -6e-04
SNP_C_31345755 T -6e-04
rs11765352 A 6e-04
rs2586077 A -6e-04
rs10033106 T -6e-04
rs1647253 T 6e-04
rs17288317 G -6e-04
rs1469996 C 6e-04
rs1437433 A -6e-04
rs17111840 T -6e-04
rs11710644 T -6e-04
rs7533395 A 6e-04
rs6747004 C -6e-04
rs1177209 T -6e-04
rs7930461 A -6e-04
rs17401797 C 6e-04
rs1570736 C 6e-04
rs2090660 T 6e-04
rs11665903 G -6e-04
rs3845974 G -6e-04
rs262761 C 6e-04
rs4763422 C -6e-04
rs10254116 G 6e-04
rs13031932 C 6e-04
rs13066071 T 0.00059
rs301998 A -0.00059
rs11646975 C -0.00059
rs8056745 G -0.00059
rs4756856 G 0.00059
rs7777468 T 0.00059
rs17778003 A -0.00059
rs2583894 T -0.00059
rs8099256 G 0.00059
rs11656707 G 0.00059
rs9920962 C 0.00059
rs2067061 G 0.00059
rs4749965 T -0.00059
rs12552250 T 0.00059
rs1379409 T 0.00059
rs4554901 T -0.00059
rs290829 T -0.00059
rs7246083 A 0.00059
rs1958098 G 0.00059
rs11198458 T 0.00059
rs6135141 T -0.00059
rs12123041 A -0.00059
rs9838517 C 0.00059
rs11593046 T 0.00059
rs6677154 G -0.00059
rs3750320 G 0.00059
rs1351797 C -0.00058
rs7100909 C 0.00058
rs17819123 G 0.00058
rs2289779 G 0.00058
rs12532000 G 0.00058
rs2764938 C 0.00058
rs7740936 A 0.00058
rs11141011 C 0.00058
rs6585463 G -0.00058
rs11860456 G 0.00058
rs8039637 A -0.00058
rs2482894 G 0.00058
rs3108440 T -0.00058
rs2482893 T 0.00058
rs2244010 C 0.00058
rs3814371 G 0.00058
rs13028142 G -0.00058
rs174489 G 0.00058
rs1788234 A 0.00058
rs11637927 A -0.00058
rs11973288 C -0.00058
rs444435 G 0.00058
rs2215305 T -0.00058
AA_B_65_31432521 R -0.00058
SNP_B_31432521 C -0.00057
AA_B_66_31432518_N P -0.00057
rs7069114 T 0.00057
rs1472361 C -0.00057
rs4368707 G 0.00057
rs10146688 C -0.00057
rs10874051 C 0.00057
rs7220546 G 0.00057
rs11975386 A -0.00057
SNP_B_31432516 T -0.00057
rs11589166 T -0.00057
rs2827806 G 0.00057
rs12527282 T -0.00057
rs11840151 A 0.00057
AA_B_67_31432515_M P -0.00057
rs4147155 A -0.00057
rs6714635 G -0.00057
rs147295 T 0.00057
rs935393 T 0.00057
rs260718 G -0.00057
rs3798917 C -0.00057
rs11097720 A 0.00057
rs4672476 C 0.00057
SNP_B_31432514 C -0.00057
SNP_B_31432502 C -0.00057
rs1350406 G 0.00057
rs1526770 T 0.00057
SNP_B_31432507_A P -0.00057
rs1424484 A -0.00057
AA_B_70_31432506_S P -0.00057
rs6931277 T -0.00057
SNP_B_31432506 G -0.00057
rs16921254 G -0.00057
rs1025426 C 0.00057
rs2728852 A 0.00057
rs11150596 T 0.00057
rs17196637 C -0.00056
rs13246891 T 0.00056
rs1033345 T -0.00056
rs11750694 T 0.00056
rs12959692 G 0.00056
rs6712885 T 0.00056
rs2267887 C 0.00056
rs2901821 C -0.00056
rs429916 A 0.00056
rs1871395 G 0.00056
rs12938834 G -0.00056
rs4663945 A 0.00056
rs11013984 A 0.00056
rs1447011 C -0.00056
rs12589559 C -0.00056
rs16853574 C -0.00056
rs8074112 G 0.00056
rs8019383 C 0.00056
rs10928303 C 0.00056
rs12172856 A 0.00056
rs816200 G 0.00056
rs8119079 A 0.00056
rs4789636 T -0.00056
rs2635299 C -0.00056
rs7658148 T -0.00056
rs8014763 A 0.00056
rs2305317 C -0.00056
rs3811965 T 0.00056
rs2295870 C -0.00055
rs820900 T 0.00055
rs7740993 T -0.00055
rs981567 C -0.00055
rs825262 G 0.00055
rs2026273 G 0.00055
rs16972061 C -0.00055
rs1568135 T 0.00055
rs6431896 G -0.00055
rs9381218 G -0.00055
rs11892031 G -0.00055
rs7317432 A -0.00055
rs2041996 A -0.00055
rs12816718 T 0.00055
rs1174859 T 0.00055
rs1818350 G 0.00055
rs5764983 A -0.00055
rs2389852 G 0.00055
rs803054 C -0.00055
rs11650335 C -0.00055
rs525267 T -0.00055
rs738034 C -0.00055
rs17014794 T -0.00055
rs4748675 C 0.00055
rs1526577 T -0.00055
rs807442 T -0.00055
rs7152284 C -0.00055
rs9475718 G 0.00055
rs4274344 G 0.00055
rs1347929 T -0.00055
rs1526341 T 0.00055
rs9317909 C 0.00055
rs3011931 A -0.00055
rs11076318 T -0.00054
rs10886576 A -0.00054
rs2143082 C -0.00054
rs6438068 T 0.00054
rs4737108 G 0.00054
rs7647153 G 0.00054
rs2853470 T -0.00054
rs2288292 A -0.00054
rs248274 G -0.00054
rs2271057 G 0.00054
rs7904238 C 0.00054
rs7853059 C 0.00054
rs468278 A -0.00054
rs7024953 C 0.00054
rs2390877 C 0.00054
rs4811272 G -0.00054
rs11990415 C -0.00054
rs9828629 T 0.00054
rs10505891 G -0.00054
rs4290047 T -0.00054
rs10490105 T -0.00054
rs2302607 T -0.00054
rs835136 T 0.00054
rs7775641 G 0.00054
rs11917038 T -0.00054
rs6997892 T 0.00054
rs3824950 T -0.00054
rs10403102 T -0.00054
rs4698457 T 0.00054
rs17054772 A -0.00053
rs10924249 T -0.00053
rs2569844 A -0.00053
rs11821606 G -0.00053
rs1935229 C -0.00053
rs13076583 A 0.00053
rs3135415 C 0.00053
rs11125487 C 0.00053
rs2719386 G -0.00053
rs6108719 T 0.00053
rs321663 G -0.00053
rs7776341 G -0.00053
rs7133383 T -0.00053
rs6486731 A 0.00053
rs1547178 G 0.00053
rs2193261 T 0.00053
rs25743 T -0.00053
rs9297586 A -0.00053
rs186740 T 0.00053
rs7761698 G 0.00053
rs2514801 T 0.00053
rs3852255 T 0.00053
rs6087733 T -0.00053
rs4532340 A 0.00053
rs13274868 A -0.00053
rs2266023 G -0.00053
rs11100569 A 0.00053
rs7607788 T -0.00053
rs17798837 C 0.00053
rs1419102 C -0.00053
rs9277385 G 0.00053
rs983614 C -0.00053
rs12144019 T -0.00053
rs5749412 T 0.00053
rs729334 T -0.00053
rs4823481 A -0.00053
rs7100382 A 0.00053
rs13123963 G 0.00053
rs7295036 A -0.00053
rs842639 C -0.00053
rs308857 T 0.00053
rs9346656 A 0.00053
rs2897347 C 0.00053
rs2249431 G -0.00053
rs13376172 G 0.00052
rs10492865 A 0.00052
rs910389 A -0.00052
rs13398669 C -0.00052
rs13170837 G 0.00052
rs2823025 G 0.00052
rs10900862 G 0.00052
rs3829881 A 0.00052
rs12923857 C -0.00052
rs2129866 A 0.00052
rs17637472 T 0.00052
rs12146166 T -0.00052
rs949969 A 0.00052
rs918168 T 0.00052
rs1956855 T -0.00052
rs10919337 T 0.00052
rs1860276 A -0.00052
rs1200030 C -0.00052
rs1994880 T -0.00052
rs157266 T -0.00052
rs7787541 A 0.00052
rs1343124 G -0.00052
rs7496929 C 0.00052
rs17729851 C 0.00052
rs680083 T 0.00052
rs906362 C -0.00052
rs2869513 G 0.00052
rs12423928 G -0.00052
rs1349687 A 0.00052
rs12620653 T -0.00052
rs11176060 C -0.00052
rs6912029 T -0.00052
rs10872569 A -0.00052
rs12451595 G -0.00052
rs1619377 C -0.00052
rs4255563 C 0.00052
rs134821 G -0.00052
SNP_DRB1_32660110_AT A -0.00051
rs11914364 C 0.00051
rs6973425 A -0.00051
rs6024282 T -0.00051
AA_DRB1_13_32660109_HG P -0.00051
rs11250832 T 0.00051
rs2205132 A -0.00051
rs772859 G 0.00051
rs12646171 C 0.00051
rs17171718 T 0.00051
rs7810536 G 0.00051
rs11763763 C 0.00051
rs11121617 C -0.00051
rs3007722 C 0.00051
rs361525 A -0.00051
rs6483435 T 0.00051
rs10513330 A 0.00051
rs17023158 C 0.00051
rs12155128 C 0.00051
rs6806061 T 0.00051
rs2013018 G 0.00051
rs2059161 G 0.00051
rs11702217 C 0.00051
rs11685479 T -0.00051
rs17575983 G 0.00051
rs601163 T -0.00051
rs7111797 T 0.00051
rs882025 A 0.00051
rs1599796 A 0.00051
rs2955590 C 0.00051
rs8010380 G -0.00051
rs4465447 A -0.00051
rs1549338 A -0.00051
rs6918015 G -0.00051
rs6734603 A -0.00051
rs12218387 C 0.00051
rs3127054 C 0.00051
rs12318877 T -0.00051
rs7076316 C -0.00051
rs13252487 T -0.00051
rs162365 G -0.00051
rs905955 T -0.00051
rs17614236 G 0.00051
rs2160080 G -5e-04
rs4610107 T -5e-04
rs12085816 A 5e-04
rs12436732 C -5e-04
rs4905055 C -5e-04
rs1492753 A -5e-04
rs1902131 C 5e-04
rs1890554 T -5e-04
rs1587549 G 5e-04
rs369751 A 5e-04
rs2199874 C -5e-04
rs4835748 A 5e-04
rs1988163 G 5e-04
rs6793265 A 5e-04
rs11009669 G 5e-04
rs971411 T 5e-04
rs11046610 T -5e-04
rs7304456 A -5e-04
rs2826126 G 5e-04
rs12044963 A 5e-04
rs4775359 A 5e-04
rs6673246 T 5e-04
rs4940738 T -5e-04
rs1502641 G -5e-04
rs10759261 G -5e-04
rs1547705 C 5e-04
rs2179138 G 5e-04
rs7925816 A 5e-04
rs13426867 A 5e-04
rs258097 T -5e-04
rs12910051 C 5e-04
rs4965843 G -5e-04
rs11675128 A -5e-04
rs17137957 C -5e-04
rs2342652 A -0.00049
rs10474120 C -0.00049
rs12122754 A -0.00049
rs2774624 C -0.00049
rs2510534 G -0.00049
rs278387 T -0.00049
rs41610 C -0.00049
rs17041421 T -0.00049
rs2858892 C -0.00049
rs9392475 T 0.00049
rs1123641 T 0.00049
rs12692222 C 0.00049
rs1430004 C -0.00049
rs1331825 A 0.00049
rs909260 C 0.00049
rs17394006 C -0.00049
rs13196792 A -0.00049
rs12658974 A -0.00049
rs2639942 A 0.00049
rs9831894 C 0.00049
rs10847806 G -0.00049
rs10518378 C 0.00049
rs6831303 T -0.00049
rs4234853 T -0.00049
rs9842693 A 0.00049
rs10515294 C 0.00049
rs17043120 G 0.00049
rs17113019 T -0.00049
rs10490955 T 0.00049
rs4603730 C 0.00049
rs17194178 A 0.00049
rs11884770 A 0.00049
rs4731997 A -0.00049
rs4533197 C -0.00049
rs10510242 C -0.00049
rs17545871 A -0.00049
rs2745882 T 0.00049
rs17058062 T -0.00049
rs99594 G 0.00049
rs7491050 A -0.00049
rs4980608 C -0.00048
rs9842265 T 0.00048
rs1477496 C -0.00048
rs194933 G 0.00048
rs4774982 T -0.00048
rs1513196 G 0.00048
rs8074577 T -0.00048
rs10028896 G 0.00048
rs12728194 C 0.00048
rs4476747 G -0.00048
rs1498134 G -0.00048
rs10250289 A 0.00048
rs9380521 A -0.00048
rs1477514 A 0.00048
rs17526983 T -0.00048
rs11680742 T 0.00048
rs2213561 C -0.00048
rs1848109 A -0.00048
rs10488947 G -0.00048
rs2876488 A 0.00048
rs7223292 A 0.00048
rs1949194 G -0.00048
rs8120307 G 0.00048
rs1454987 A 0.00048
rs11651720 A -0.00048
rs186139 A 0.00048
rs2285605 A 0.00048
rs6086733 T -0.00048
rs6733889 T -0.00048
rs340747 G 0.00048
rs17146377 G 0.00048
rs2063413 T -0.00048
rs10150481 A 0.00048
rs2690751 A -0.00048
rs6719824 G -0.00048
rs4271545 G 0.00048
rs10798078 T -0.00048
rs7181803 C 0.00048
rs8079544 A -0.00048
rs1539733 A -0.00048
rs3753955 C 0.00048
rs3819101 T 0.00048
rs1541876 C 0.00048
rs7463424 A -0.00048
rs769433 C 0.00048
rs10024216 T 0.00048
rs11779540 A -0.00048
rs1524756 G -0.00047
rs1956533 A -0.00047
rs17600726 C -0.00047
rs9466301 T 0.00047
rs2635356 G -0.00047
rs4878089 A 0.00047
rs11853869 G -0.00047
rs8028529 G 0.00047
rs2768592 A -0.00047
rs1909409 G -0.00047
rs743279 A 0.00047
rs12102682 G -0.00047
rs9362689 A -0.00047
rs1811951 G 0.00047
rs1859430 A -0.00047
rs2139924 C -0.00047
rs1372140 A 0.00047
rs6070584 A -0.00047
rs4870821 A -0.00047
rs3773108 T 0.00047
rs12287206 T 0.00047
rs6589517 C 0.00047
rs175110 T 0.00047
rs9611280 T -0.00047
rs4680812 A -0.00047
rs17834024 G -0.00047
rs174700 T 0.00047
rs11253894 T -0.00047
rs2191174 G 0.00047
rs1938344 T 0.00047
rs4650465 C 0.00047
rs6517275 A -0.00047
rs10501082 A -0.00047
rs2430342 C -0.00047
SNP_DQB1_32737124 A -0.00047
rs1997316 G -0.00047
rs4294952 A 0.00047
rs9342486 T -0.00047
rs12584486 C 0.00047
rs7234113 T -0.00047
rs2072531 T 0.00047
rs544361 T -0.00047
rs11777370 T -0.00047
rs325437 G -0.00047
rs6859143 C -0.00047
rs545337 C 0.00047
